# Supplementary material for: (2R)-2-Cinnamoylamino-N-[5-(4-methoxy­phen­yl)-1,3,4-thia­diazol-2-yl]propanamide
Source: Acta Crystallogr Sect E Struct Rep Online. 2008 Sep 6;64(Pt 10):o1887. doi: 10.1107/S1600536808027803 (PMC2959345; doi:10.1107/S1600536808027803)
Supplement: Supplementary file 1 [file e-64-o1887-sup1.cif]

##############################################################################
###                                                                        ###
###        Electronic paper (Acta Crystallographica Section E)             ###
###                                                                        ###
##############################################################################
#                                                                            #
# This CIF contains the data in a paper accepted for publication in Acta     #
# Crystallographica Section E. It conforms to the requirements of Notes      #
# for Authors for Section E, and has been peer reviewed under the auspices   #
# of the IUCr Commission on Journals.                                        #
#                                                                            #
# Full details of the Crystallographic Information File format               #
# are given in the paper "The Crystallographic Information File (CIF):       #
# a New Standard Archive File for Crystallography" by S. R. Hall, F. H.      #
# Allen and I. D. Brown [Acta Cryst. (1991), A47, 655-685].                  #
#                                                                            #
# The current version of the core CIF dictionary is obtainable from          #
# ftp://ftp.iucr.org/pub/cif_core.dic. The current version number is 2.4.    #
#                                                                            #
# Software is freely available for graphical display of the structure(s) in  #
# this CIF.  For information consult the CIF home page http://www.iucr.org/  #
# cif/home.html                                                              #
#                                                                            #
# This file may be used for bona fide research purposes within the           #
# scientific community so long as proper attribution is given to the journal # 
# article from which it was obtained.                                        #
#                                                                            #
##############################################################################
                                             
data_I
_audit_creation_method     SHELXL-97
_journal_date_recd_electronic     2008-07-29
_journal_date_accepted     2008-08-30
_journal_name_full     'Acta Crystallographica, Section E'
_journal_year     2008
_journal_volume     64
_journal_issue     10
_journal_page_first     o1887
_journal_page_last     o1887
_journal_paper_category     QO
_journal_coeditor_code     IM2079
_publ_contact_author_name     'Guo-Gang Tu'
_publ_contact_author_address
;
Department of Pharmacy
NanChang University Medical College
330006 Nanchang, JiangXi
China
;
_publ_contact_author_email     'tugg199@yahoo.com'
_publ_contact_author_fax     '?'
_publ_contact_author_phone     '+86-791-6363223'
_publ_section_title
;\
(2<i>R</i>)-2-Cinnamoylamino-<i>N</i>-[5-(4-methoxyphenyl)-1,3,4-thiadiazol-\
2-yl]propanamide
;
loop_
    _publ_author_name
    _publ_author_footnote
    _publ_author_address
    'Li, Shao-Hua' .
;
State Key Laboratory of Food Science and Technology
Nanchang University
330047 Nanchang, JiangXi
People's Republic of China
and
Department of Pharmacy
NanChang University Medical College
330006 Nanchang, JiangXi
People's Republic of China
;
    'Li, Gang' .
;
Department of Pharmacy
NanChang University Medical College
330006 Nanchang, JiangXi
People's Republic of China
;
    'Huang, Hui-Ming' .
;
Department of Pharmacy
NanChang University Medical College
330006 Nanchang, JiangXi
People's Republic of China
;
    'Tu, Guo-Gang' .
;
Department of Pharmacy
NanChang University Medical College
330006 Nanchang, JiangXi
People's Republic of China
;
    'Liu, Cheng-Mei'
;
Additional correspondence author, e-mail: lishaohua0131@yahoo.com.cn.
;
;
State Key Laboratory of Food Science and Technology
Nanchang University
330047 Nanchang, JiangXi
People's Republic of China
;
_publ_section_synopsis     .
_chemical_name_systematic
;
(2<i>R</i>)-2-Cinnamoylamino-<i>N</i>-[5-(4-methoxyphenyl)
-1,3,4-thiadiazol-2-yl]propanamide
;
_chemical_name_common     ?
_chemical_formula_moiety     'C21 H20 N4 O3 S'
_chemical_formula_sum     'C21 H20 N4 O3 S'
_chemical_formula_iupac     'C21 H20 N4 O3 S'
_chemical_formula_weight     408.48
_chemical_melting_point     450
_symmetry_cell_setting     'triclinic'
_symmetry_space_group_name_H-M     'P 1'
_symmetry_space_group_name_Hall     'P 1'
loop_
    _symmetry_equiv_pos_as_xyz
    'x, y, z'
_cell_length_a     9.082(3)
_cell_length_b     9.849(3)
_cell_length_c     13.644(4)
_cell_angle_alpha     79.587(4)
_cell_angle_beta     83.253(4)
_cell_angle_gamma     65.458(4)
_cell_volume     1090.8(5)
_cell_formula_units_Z     2
_cell_measurement_reflns_used     2616
_cell_measurement_theta_min     2.3
_cell_measurement_theta_max     25.0
_cell_measurement_temperature     296(2)
_exptl_crystal_description     bolck
_exptl_crystal_colour     colourles
_exptl_crystal_size_max     0.35
_exptl_crystal_size_mid     0.245
_exptl_crystal_size_min     0.055
_exptl_crystal_density_diffrn     1.244
_exptl_crystal_density_meas     ?
_exptl_crystal_density_method     'not measured'
_exptl_crystal_F_000     428
_exptl_absorpt_coefficient_mu     0.176
_exptl_absorpt_correction_type     none
_exptl_absorpt_process_details     ?
_exptl_absorpt_correction_T_min     ?
_exptl_absorpt_correction_T_max     ?
_exptl_special_details
;
;
_diffrn_ambient_temperature     296(2)
_diffrn_radiation_type     MoK\a
_diffrn_radiation_wavelength     0.71073
_diffrn_radiation_source     'fine-focus sealed tube'
_diffrn_radiation_monochromator     graphite
_diffrn_measurement_device_type     'Bruker APEXII CCD area-detector'
_diffrn_measurement_method     'phi and omega scans'
_diffrn_detector_area_resol_mean     ?
_diffrn_reflns_number     6219
_diffrn_reflns_av_R_equivalents     0.0218
_diffrn_reflns_av_sigmaI/netI     0.0409
_diffrn_reflns_theta_min     2.30
_diffrn_reflns_theta_max     25.00
_diffrn_reflns_theta_full     25.00
_diffrn_measured_fraction_theta_max     0.984
_diffrn_measured_fraction_theta_full     0.921
_diffrn_reflns_limit_h_min     -10
_diffrn_reflns_limit_h_max     10
_diffrn_reflns_limit_k_min     -11
_diffrn_reflns_limit_k_max     11
_diffrn_reflns_limit_l_min     -16
_diffrn_reflns_limit_l_max     16
_diffrn_standards_number     ?
_diffrn_standards_interval_count     ?
_diffrn_standards_interval_time     ?
_diffrn_standards_decay_%     ?
_refine_special_details
;
 Refinement of <i>F</i>^2^ against ALL reflections. The weighted
 <i>R</i>-factor <i>wR</i> and goodness of fit <i>S</i> are based on
 <i>F</i>^2^, conventional <i>R</i>-factors <i>R</i> are based on <i>F</i>,
 with <i>F</i> set to zero for negative <i>F</i>^2^. The threshold expression
 of <i>F</i>^2^ > \s(<i>F</i>^2^) is used only for calculating
 <i>R</i>-factors(gt) <i>etc</i>. and is not relevant to the choice of
 reflections for refinement. <i>R</i>-factors based on <i>F</i>^2^ are
 statistically about twice as large as those based on <i>F</i>, and <i>R</i>-
 factors based on ALL data will be even larger.
# SQUEEZE RESULTS (APPEND TO CIF)
loop_
  _platon_squeeze_void_nr
  _platon_squeeze_void_average_x
  _platon_squeeze_void_average_y
  _platon_squeeze_void_average_z
  _platon_squeeze_void_volume
  _platon_squeeze_void_count_electrons
         1     0.151     0.591     0.943      19.4       0.7
         2     0.269    -0.200     0.408      64.4      11.5
;
_reflns_number_total     3553
_reflns_number_gt     2735
_reflns_threshold_expression     >2sigma(I)
_refine_ls_structure_factor_coef     Fsqd
_refine_ls_matrix_type     full
_refine_ls_R_factor_all     0.0492
_refine_ls_R_factor_gt     0.0382
_refine_ls_wR_factor_gt     0.0929
_refine_ls_wR_factor_ref     0.0970
_refine_ls_goodness_of_fit_ref     0.939
_refine_ls_restrained_S_all     0.938
_refine_ls_number_reflns     3553
_refine_ls_number_parameters     528
_refine_ls_number_restraints     3
_refine_ls_hydrogen_treatment     constr
_refine_ls_weighting_scheme     calc
_refine_ls_weighting_details
         'calc w=1/[\s^2^(Fo^2^)+(0.0648P)^2^+0.0000P] where P=(Fo^2^+2Fc^2^)/3'
_atom_sites_solution_hydrogens     geom
_atom_sites_solution_primary     direct
_atom_sites_solution_secondary     difmap
_refine_ls_shift/su_max     0.000
_refine_ls_shift/su_mean     0.000
_refine_diff_density_max     0.204
_refine_diff_density_min     -0.175
_refine_ls_extinction_method     none
_refine_ls_extinction_coef     ?
_refine_ls_abs_structure_details     ?
_refine_ls_abs_structure_Flack     ?
loop_
    _atom_type_symbol
    _atom_type_description
    _atom_type_scat_dispersion_real
    _atom_type_scat_dispersion_imag
    _atom_type_scat_source
    'C' 'C' 0.0033 0.0016
                         'International Tables Vol C Tables 4.2.6.8 and 6.1.1.4'
    'H' 'H' 0.0000 0.0000
                         'International Tables Vol C Tables 4.2.6.8 and 6.1.1.4'
    'N' 'N' 0.0061 0.0033
                         'International Tables Vol C Tables 4.2.6.8 and 6.1.1.4'
    'O' 'O' 0.0106 0.0060
                         'International Tables Vol C Tables 4.2.6.8 and 6.1.1.4'
    'S' 'S' 0.1246 0.1234
                         'International Tables Vol C Tables 4.2.6.8 and 6.1.1.4'
_computing_data_collection     'APEX2 (Bruker, 2004)'
_computing_cell_refinement     'APEX2 (Bruker, 2004)'
_computing_data_reduction     'APEX2 (Bruker, 2004)'
_computing_structure_solution     'SHELXS97 (Sheldrick, 2008)'
_computing_structure_refinement     'SHELXL97 (Sheldrick, 2008)'
_computing_molecular_graphics     'APEX2 (Bruker, 2004)'
_computing_publication_material
                              'APEX2 (Bruker, 2004) and publCIF (Westrip, 2008)'
loop_
    _atom_site_type_symbol
    _atom_site_label
    _atom_site_fract_x
    _atom_site_fract_y
    _atom_site_fract_z
    _atom_site_U_iso_or_equiv
    _atom_site_adp_type
    _atom_site_calc_flag
    _atom_site_refinement_flags
    _atom_site_occupancy
    _atom_site_disorder_assembly
    _atom_site_disorder_group
    C C1 -1.0057(8) 0.2529(9) 0.5939(8) 0.166(4) Uani d . 1 A 4
    H H1A -0.9914 0.3381 0.6089 0.249 Uiso calc R 1 A 4
    H H1B -1.0630 0.2174 0.6489 0.249 Uiso calc R 1 A 4
    H H1C -1.0669 0.2824 0.5351 0.249 Uiso calc R 1 A 4
    C C2 -0.7380(5) 0.1750(6) 0.5178(4) 0.0752(13) Uani d . 1 A 4
    C C3 -0.7671(6) 0.3158(6) 0.4658(4) 0.0792(15) Uani d . 1 A 4
    H H3 -0.8694 0.3938 0.4689 0.095 Uiso calc R 1 A 4
    C C4 -0.6419(5) 0.3393(5) 0.4090(4) 0.0699(12) Uani d . 1 A 4
    H H4 -0.6612 0.4347 0.3736 0.084 Uiso calc R 1 A 4
    C C5 -0.4885(5) 0.2259(5) 0.4028(3) 0.0527(10) Uani d . 1 A 4
    C C6 -0.4629(5) 0.0841(5) 0.4548(3) 0.0623(11) Uani d . 1 A 4
    H H6 -0.3611 0.0056 0.4508 0.075 Uiso calc R 1 A 4
    C C7 -0.5874(6) 0.0576(6) 0.5131(4) 0.0764(13) Uani d . 1 A 4
    H H7 -0.5694 -0.0377 0.5483 0.092 Uiso calc R 1 A 4
    C C8 -0.3565(5) 0.2565(5) 0.3439(3) 0.0534(10) Uani d . 1 A 4
    C C9 -0.1214(5) 0.2590(5) 0.2508(3) 0.0532(10) Uani d . 1 A 4
    C C10 0.1343(5) 0.1053(4) 0.1705(3) 0.0510(10) Uani d . 1 A 4
    C C11 0.2964(5) 0.1100(5) 0.1366(3) 0.0565(10) Uani d . 1 A 4
    H H11 0.2780 0.2140 0.1076 0.068 Uiso calc R 1 A 4
    C C12 0.3982(6) 0.0670(7) 0.2263(4) 0.0879(16) Uani d . 1 A 4
    H H12A 0.4259 -0.0374 0.2523 0.132 Uiso calc R 1 A 4
    H H12B 0.3379 0.1281 0.2767 0.132 Uiso calc R 1 A 4
    H H12C 0.4954 0.0831 0.2068 0.132 Uiso calc R 1 A 4
    C C13 0.4459(4) 0.0663(4) -0.0225(3) 0.0483(9) Uani d . 1 A 4
    C C14 0.5593(5) -0.0498(5) -0.0819(3) 0.0544(10) Uani d . 1 A 4
    H H14 0.5798 -0.1511 -0.0612 0.065 Uiso calc R 1 A 4
    C C15 0.6316(5) -0.0082(5) -0.1650(3) 0.0589(10) Uani d . 1 A 4
    H H15 0.5954 0.0950 -0.1866 0.071 Uiso calc R 1 A 4
    C C16 0.7605(5) -0.1055(5) -0.2260(3) 0.0609(11) Uani d . 1 A 4
    C C17 0.8502(6) -0.2567(6) -0.1942(4) 0.0853(15) Uani d . 1 A 4
    H H17 0.8253 -0.3019 -0.1323 0.102 Uiso calc R 1 A 4
    C C18 0.9750(7) -0.3400(7) -0.2534(5) 0.106(2) Uani d . 1 A 4
    H H18 1.0335 -0.4416 -0.2305 0.128 Uiso calc R 1 A 4
    C C19 1.0168(7) -0.2809(8) -0.3434(5) 0.0972(18) Uani d . 1 A 4
    H H19 1.1035 -0.3401 -0.3816 0.117 Uiso calc R 1 A 4
    C C20 0.9305(7) -0.1341(8) -0.3774(4) 0.0917(17) Uani d . 1 A 4
    H H20 0.9566 -0.0923 -0.4401 0.110 Uiso calc R 1 A 4
    C C21 0.8028(6) -0.0446(6) -0.3194(3) 0.0773(14) Uani d . 1 A 4
    H H21 0.7454 0.0567 -0.3433 0.093 Uiso calc R 1 A 4
    C C22 1.1903(8) -0.0712(8) -0.1755(6) 0.115(2) Uani d . 1 B 4
    H H22A 1.1687 -0.1288 -0.1153 0.173 Uiso calc R 1 B 4
    H H22B 1.2980 -0.1256 -0.2015 0.173 Uiso calc R 1 B 4
    H H22C 1.1135 -0.0544 -0.2238 0.173 Uiso calc R 1 B 4
    C C23 1.0387(5) 0.1557(6) -0.1050(4) 0.0679(12) Uani d . 1 B 4
    C C24 1.0413(5) 0.2832(6) -0.0771(4) 0.0708(13) Uani d . 1 B 4
    H H24 1.1329 0.3043 -0.0914 0.085 Uiso calc R 1 B 4
    C C25 0.9095(5) 0.3767(5) -0.0289(4) 0.0643(11) Uani d . 1 B 4
    H H25 0.9130 0.4609 -0.0092 0.077 Uiso calc R 1 B 4
    C C26 0.7698(5) 0.3508(5) -0.0081(3) 0.0543(10) Uani d . 1 B 4
    C C27 0.7702(5) 0.2255(5) -0.0358(4) 0.0681(12) Uani d . 1 B 4
    H H27 0.6773 0.2062 -0.0227 0.082 Uiso calc R 1 B 4
    C C28 0.9036(6) 0.1251(6) -0.0830(4) 0.0763(13) Uani d . 1 B 4
    H H28 0.9016 0.0383 -0.0994 0.092 Uiso calc R 1 B 4
    C C29 0.6258(5) 0.4600(4) 0.0389(3) 0.0537(10) Uani d . 1 B 4
    C C30 0.3751(5) 0.6067(5) 0.1151(3) 0.0549(10) Uani d . 1 B 4
    C C31 0.1097(5) 0.6158(4) 0.1795(3) 0.0488(9) Uani d . 1 B 4
    C C32 -0.0580(5) 0.7268(4) 0.2076(3) 0.0519(10) Uani d . 1 B 4
    H H32 -0.0476 0.8095 0.2325 0.062 Uiso calc R 1 B 4
    C C33 -0.1544(6) 0.7907(6) 0.1143(4) 0.0846(15) Uani d . 1 B 4
    H H33A -0.1650 0.7107 0.0887 0.127 Uiso calc R 1 B 4
    H H33B -0.0993 0.8378 0.0648 0.127 Uiso calc R 1 B 4
    H H33C -0.2601 0.8641 0.1301 0.127 Uiso calc R 1 B 4
    C C34 -0.1692(5) 0.6921(5) 0.3768(3) 0.0572(10) Uani d . 1 B 4
    C C35 -0.2660(5) 0.6200(5) 0.4430(3) 0.0636(11) Uani d . 1 B 4
    H H35 -0.3026 0.5591 0.4171 0.076 Uiso calc R 1 B 4
    C C36 -0.3019(5) 0.6389(5) 0.5363(3) 0.0638(11) Uani d . 1 B 4
    H H36 -0.2649 0.7022 0.5589 0.077 Uiso calc R 1 B 4
    C C37 -0.3926(5) 0.5732(5) 0.6091(3) 0.0626(11) Uani d . 1 B 4
    C C38 -0.4185(7) 0.6053(7) 0.7051(4) 0.0899(16) Uani d . 1 B 4
    H H38 -0.3807 0.6716 0.7228 0.108 Uiso calc R 1 B 4
    C C39 -0.5020(8) 0.5383(9) 0.7766(4) 0.105(2) Uani d . 1 B 4
    H H39 -0.5189 0.5604 0.8415 0.126 Uiso calc R 1 B 4
    C C40 -0.5591(7) 0.4401(7) 0.7516(5) 0.0953(18) Uani d . 1 B 4
    H H40 -0.6158 0.3970 0.7988 0.114 Uiso calc R 1 B 4
    C C41 -0.5316(8) 0.4077(7) 0.6580(5) 0.0948(17) Uani d . 1 B 4
    H H41 -0.5690 0.3408 0.6408 0.114 Uiso calc R 1 B 4
    C C42 -0.4493(6) 0.4714(6) 0.5874(4) 0.0807(14) Uani d . 1 B 4
    H H42 -0.4310 0.4459 0.5233 0.097 Uiso calc R 1 B 4
    N N1 -0.3581(4) 0.3920(4) 0.3237(3) 0.0643(9) Uani d . 1 A 4
    N N2 -0.2200(4) 0.3929(4) 0.2696(3) 0.0641(9) Uani d . 1 A 4
    N N3 0.0283(4) 0.2369(4) 0.2044(2) 0.0555(8) Uani d . 1 A 4
    H H3A 0.0578 0.3109 0.1960 0.067 Uiso calc R 1 A 4
    N N4 0.3805(4) 0.0138(4) 0.0618(2) 0.0556(8) Uani d . 1 A 4
    H H4A 0.3890 -0.0778 0.0710 0.067 Uiso calc R 1 A 4
    N N5 0.6130(4) 0.5942(4) 0.0479(3) 0.0669(10) Uani d . 1 B 4
    N N6 0.4668(4) 0.6790(4) 0.0918(3) 0.0668(10) Uani d . 1 B 4
    N N7 0.2200(4) 0.6771(4) 0.1557(3) 0.0567(8) Uani d . 1 B 4
    H H7A 0.1911 0.7681 0.1667 0.068 Uiso calc R 1 B 4
    N N8 -0.1393(4) 0.6583(4) 0.2839(3) 0.0603(9) Uani d . 1 B 4
    H H8 -0.1699 0.5930 0.2693 0.072 Uiso calc R 1 B 4
    O O1 0.1002(3) -0.0005(3) 0.1732(2) 0.0627(8) Uani d . 1 A 4
    O O2 0.4184(3) 0.2007(3) -0.0448(2) 0.0634(7) Uani d . 1 A 4
    O O4 0.1420(3) 0.4837(3) 0.1726(2) 0.0652(8) Uani d . 1 B 4
    O O5 -0.1232(5) 0.7795(4) 0.4039(2) 0.0849(10) Uani d . 1 B 4
    O O3 -0.8515(5) 0.1357(5) 0.5771(4) 0.1156(15) Uani d . 1 A 4
    O O6 1.1766(4) 0.0707(4) -0.1543(3) 0.0913(11) Uani d . 1 B 4
    S S1 -0.18753(12) 0.11853(11) 0.29467(8) 0.0607(3) Uani d . 1 A 4
    S S2 0.45630(12) 0.42627(11) 0.08513(8) 0.0581(3) Uani d . 1 B 4
loop_
    _atom_site_aniso_label
    _atom_site_aniso_U_11
    _atom_site_aniso_U_22
    _atom_site_aniso_U_33
    _atom_site_aniso_U_12
    _atom_site_aniso_U_13
    _atom_site_aniso_U_23
    C1 0.080(4) 0.109(6) 0.259(10) -0.022(4) 0.080(6) 0.002(6)
    C2 0.050(3) 0.069(3) 0.102(3) -0.025(2) 0.016(2) -0.012(3)
    C3 0.051(3) 0.057(3) 0.119(4) -0.020(2) 0.010(3) -0.001(3)
    C4 0.062(3) 0.054(3) 0.090(3) -0.023(2) 0.012(2) -0.009(2)
    C5 0.051(2) 0.052(2) 0.062(2) -0.027(2) 0.0095(18) -0.0178(19)
    C6 0.053(2) 0.052(2) 0.076(3) -0.018(2) 0.011(2) -0.013(2)
    C7 0.065(3) 0.064(3) 0.093(3) -0.028(2) 0.014(2) -0.001(2)
    C8 0.056(2) 0.057(3) 0.058(2) -0.033(2) 0.0139(18) -0.0210(19)
    C9 0.060(2) 0.052(2) 0.059(2) -0.033(2) 0.0153(18) -0.0218(18)
    C10 0.060(2) 0.042(2) 0.057(2) -0.029(2) 0.0127(19) -0.0136(18)
    C11 0.063(2) 0.049(2) 0.068(3) -0.033(2) 0.019(2) -0.023(2)
    C12 0.074(3) 0.113(5) 0.086(4) -0.040(3) 0.009(3) -0.039(3)
    C13 0.048(2) 0.047(2) 0.056(2) -0.0267(19) 0.0089(17) -0.0127(18)
    C14 0.049(2) 0.052(2) 0.065(3) -0.0241(19) 0.0119(19) -0.0139(19)
    C15 0.054(2) 0.059(3) 0.067(3) -0.027(2) 0.0130(19) -0.015(2)
    C16 0.058(2) 0.067(3) 0.060(2) -0.027(2) 0.0108(19) -0.020(2)
    C17 0.082(3) 0.079(4) 0.075(3) -0.020(3) 0.022(3) -0.011(3)
    C18 0.091(4) 0.089(4) 0.104(4) -0.010(3) 0.036(3) -0.020(3)
    C19 0.084(4) 0.097(5) 0.096(4) -0.022(3) 0.030(3) -0.036(3)
    C20 0.094(4) 0.114(5) 0.067(3) -0.045(4) 0.033(3) -0.029(3)
    C21 0.071(3) 0.082(3) 0.070(3) -0.028(3) 0.023(2) -0.012(2)
    C22 0.077(4) 0.108(5) 0.150(6) -0.013(3) 0.020(4) -0.066(4)
    C23 0.053(2) 0.066(3) 0.077(3) -0.015(2) 0.006(2) -0.018(2)
    C24 0.050(3) 0.067(3) 0.096(3) -0.029(2) 0.013(2) -0.010(3)
    C25 0.053(2) 0.050(2) 0.095(3) -0.025(2) 0.007(2) -0.018(2)
    C26 0.046(2) 0.048(2) 0.070(3) -0.0207(19) 0.0022(19) -0.011(2)
    C27 0.051(2) 0.060(3) 0.096(3) -0.024(2) 0.009(2) -0.021(2)
    C28 0.058(3) 0.072(3) 0.105(4) -0.024(2) 0.012(2) -0.042(3)
    C29 0.047(2) 0.047(2) 0.069(2) -0.0249(19) 0.0118(18) -0.0095(19)
    C30 0.057(2) 0.043(2) 0.069(2) -0.026(2) 0.0072(19) -0.0100(18)
    C31 0.058(2) 0.039(2) 0.057(2) -0.0277(19) 0.0127(18) -0.0125(17)
    C32 0.050(2) 0.038(2) 0.074(3) -0.0247(18) 0.0155(19) -0.0167(18)
    C33 0.066(3) 0.076(3) 0.099(4) -0.024(3) 0.005(3) 0.001(3)
    C34 0.059(2) 0.048(2) 0.069(3) -0.028(2) 0.014(2) -0.016(2)
    C35 0.064(2) 0.057(3) 0.079(3) -0.034(2) 0.023(2) -0.023(2)
    C36 0.069(3) 0.060(3) 0.068(3) -0.033(2) 0.011(2) -0.015(2)
    C37 0.067(3) 0.061(3) 0.055(3) -0.023(2) 0.007(2) -0.006(2)
    C38 0.092(4) 0.106(4) 0.069(3) -0.041(3) 0.008(3) -0.012(3)
    C39 0.108(5) 0.130(6) 0.054(3) -0.035(4) 0.015(3) -0.002(3)
    C40 0.089(4) 0.076(4) 0.094(4) -0.023(3) 0.020(3) 0.013(3)
    C41 0.106(4) 0.088(4) 0.091(4) -0.053(3) 0.027(3) 0.001(3)
    C42 0.085(3) 0.087(4) 0.072(3) -0.042(3) 0.025(3) -0.019(3)
    N1 0.063(2) 0.056(2) 0.082(2) -0.0328(18) 0.0229(18) -0.0271(18)
    N2 0.063(2) 0.049(2) 0.089(2) -0.0322(18) 0.0261(18) -0.0242(17)
    N3 0.062(2) 0.0433(18) 0.072(2) -0.0322(16) 0.0236(16) -0.0238(15)
    N4 0.0623(19) 0.0468(19) 0.065(2) -0.0313(17) 0.0236(16) -0.0196(15)
    N5 0.056(2) 0.048(2) 0.101(3) -0.0282(18) 0.0176(19) -0.0173(19)
    N6 0.058(2) 0.0465(19) 0.104(3) -0.0307(18) 0.0243(19) -0.0248(18)
    N7 0.0534(19) 0.0418(18) 0.082(2) -0.0264(16) 0.0183(16) -0.0238(16)
    N8 0.065(2) 0.055(2) 0.076(2) -0.0396(18) 0.0288(17) -0.0303(17)
    O1 0.0621(17) 0.0437(17) 0.091(2) -0.0305(15) 0.0205(15) -0.0235(14)
    O2 0.0660(17) 0.0498(17) 0.0777(18) -0.0317(14) 0.0192(14) -0.0115(14)
    O4 0.0617(17) 0.0434(17) 0.096(2) -0.0289(14) 0.0228(15) -0.0224(15)
    O5 0.117(3) 0.094(2) 0.078(2) -0.076(2) 0.0206(19) -0.0272(18)
    O3 0.075(2) 0.089(3) 0.164(4) -0.037(2) 0.050(2) 0.000(3)
    O6 0.0564(18) 0.097(3) 0.120(3) -0.0218(18) 0.0247(18) -0.054(2)
    S1 0.0587(6) 0.0450(6) 0.0840(7) -0.0289(5) 0.0226(5) -0.0203(5)
    S2 0.0546(6) 0.0436(5) 0.0817(7) -0.0264(5) 0.0176(5) -0.0201(5)
_geom_special_details
;
All e.s.d.'s (except the e.s.d. in the dihedral angle between two l.s. planes)
are estimated using the full covariance matrix. The cell e.s.d.'s are taken
into account individually in the estimation of e.s.d.'s in distances, angles
and torsion angles; correlations between e.s.d.'s in cell parameters are only
used when they are defined by crystal symmetry. An approximate (isotropic)
treatment of cell e.s.d.'s is used for estimating e.s.d.'s involving l.s.
planes.
;
loop_
    _geom_bond_atom_site_label_1
    _geom_bond_atom_site_label_2
    _geom_bond_site_symmetry_2
    _geom_bond_distance
    _geom_bond_publ_flag
    C1 O3 . 1.423(7) ?
    C1 H1A . 0.9600 ?
    C1 H1B . 0.9600 ?
    C1 H1C . 0.9600 ?
    C2 C3 . 1.371(7) ?
    C2 O3 . 1.375(5) ?
    C2 C7 . 1.380(7) ?
    C3 C4 . 1.376(6) ?
    C3 H3 . 0.9300 ?
    C4 C5 . 1.382(6) ?
    C4 H4 . 0.9300 ?
    C5 C6 . 1.385(6) ?
    C5 C8 . 1.470(5) ?
    C6 C7 . 1.392(6) ?
    C6 H6 . 0.9300 ?
    C7 H7 . 0.9300 ?
    C8 N1 . 1.307(5) ?
    C8 S1 . 1.734(4) ?
    C9 N2 . 1.302(5) ?
    C9 N3 . 1.378(5) ?
    C9 S1 . 1.715(4) ?
    C10 O1 . 1.198(4) ?
    C10 N3 . 1.378(5) ?
    C10 C11 . 1.507(5) ?
    C11 N4 . 1.445(5) ?
    C11 C12 . 1.511(7) ?
    C11 H11 . 0.9800 ?
    C12 H12A . 0.9600 ?
    C12 H12B . 0.9600 ?
    C12 H12C . 0.9600 ?
    C13 O2 . 1.227(4) ?
    C13 N4 . 1.349(5) ?
    C13 C14 . 1.478(5) ?
    C14 C15 . 1.330(5) ?
    C14 H14 . 0.9300 ?
    C15 C16 . 1.452(6) ?
    C15 H15 . 0.9300 ?
    C16 C17 . 1.383(7) ?
    C16 C21 . 1.390(6) ?
    C17 C18 . 1.364(7) ?
    C17 H17 . 0.9300 ?
    C18 C19 . 1.345(8) ?
    C18 H18 . 0.9300 ?
    C19 C20 . 1.350(8) ?
    C19 H19 . 0.9300 ?
    C20 C21 . 1.391(7) ?
    C20 H20 . 0.9300 ?
    C21 H21 . 0.9300 ?
    C22 O6 . 1.430(8) ?
    C22 H22A . 0.9600 ?
    C22 H22B . 0.9600 ?
    C22 H22C . 0.9600 ?
    C23 O6 . 1.362(5) ?
    C23 C28 . 1.369(7) ?
    C23 C24 . 1.387(7) ?
    C24 C25 . 1.353(6) ?
    C24 H24 . 0.9300 ?
    C25 C26 . 1.384(6) ?
    C25 H25 . 0.9300 ?
    C26 C27 . 1.353(6) ?
    C26 C29 . 1.471(6) ?
    C27 C28 . 1.382(6) ?
    C27 H27 . 0.9300 ?
    C28 H28 . 0.9300 ?
    C29 N5 . 1.305(5) ?
    C29 S2 . 1.732(4) ?
    C30 N6 . 1.284(5) ?
    C30 N7 . 1.384(5) ?
    C30 S2 . 1.724(4) ?
    C31 O4 . 1.228(4) ?
    C31 N7 . 1.353(5) ?
    C31 C32 . 1.514(5) ?
    C32 N8 . 1.437(5) ?
    C32 C33 . 1.516(7) ?
    C32 H32 . 0.9800 ?
    C33 H33A . 0.9600 ?
    C33 H33B . 0.9600 ?
    C33 H33C . 0.9600 ?
    C34 O5 . 1.225(5) ?
    C34 N8 . 1.337(5) ?
    C34 C35 . 1.481(6) ?
    C35 C36 . 1.303(6) ?
    C35 H35 . 0.9300 ?
    C36 C37 . 1.450(6) ?
    C36 H36 . 0.9300 ?
    C37 C38 . 1.374(7) ?
    C37 C42 . 1.389(7) ?
    C38 C39 . 1.404(8) ?
    C38 H38 . 0.9300 ?
    C39 C40 . 1.377(9) ?
    C39 H39 . 0.9300 ?
    C40 C41 . 1.342(9) ?
    C40 H40 . 0.9300 ?
    C41 C42 . 1.373(7) ?
    C41 H41 . 0.9300 ?
    C42 H42 . 0.9300 ?
    N1 N2 . 1.381(5) ?
    N3 H3A . 0.8600 ?
    N4 H4A . 0.8600 ?
    N5 N6 . 1.376(5) ?
    N7 H7A . 0.8600 ?
    N8 H8 . 0.8600 ?
loop_
    _geom_angle_atom_site_label_1
    _geom_angle_atom_site_label_2
    _geom_angle_atom_site_label_3
    _geom_angle_site_symmetry_1
    _geom_angle_site_symmetry_3
    _geom_angle
    _geom_angle_publ_flag
    C3 C2 O3 . . 124.8(4) ?
    C3 C2 C7 . . 121.4(4) ?
    O3 C2 C7 . . 113.8(4) ?
    C2 C3 C4 . . 118.7(4) ?
    C2 C3 H3 . . 120.7 ?
    C4 C3 H3 . . 120.7 ?
    C3 C4 C5 . . 122.2(4) ?
    C3 C4 H4 . . 118.9 ?
    C5 C4 H4 . . 118.9 ?
    C4 C5 C6 . . 118.0(4) ?
    C4 C5 C8 . . 120.6(4) ?
    C6 C5 C8 . . 121.4(4) ?
    C5 C6 C7 . . 120.9(4) ?
    C5 C6 H6 . . 119.5 ?
    C7 C6 H6 . . 119.5 ?
    C2 C7 C6 . . 118.8(4) ?
    C2 C7 H7 . . 120.6 ?
    C6 C7 H7 . . 120.6 ?
    N1 C8 C5 . . 122.2(4) ?
    N1 C8 S1 . . 114.3(3) ?
    C5 C8 S1 . . 123.5(3) ?
    N2 C9 N3 . . 119.9(3) ?
    N2 C9 S1 . . 115.2(3) ?
    N3 C9 S1 . . 124.8(3) ?
    O1 C10 N3 . . 122.5(3) ?
    O1 C10 C11 . . 125.7(4) ?
    N3 C10 C11 . . 111.7(3) ?
    N4 C11 C10 . . 112.7(3) ?
    N4 C11 C12 . . 110.7(4) ?
    C10 C11 C12 . . 109.0(3) ?
    N4 C11 H11 . . 108.1 ?
    C10 C11 H11 . . 108.1 ?
    C12 C11 H11 . . 108.1 ?
    O2 C13 N4 . . 121.6(3) ?
    O2 C13 C14 . . 122.8(3) ?
    N4 C13 C14 . . 115.4(3) ?
    C15 C14 C13 . . 119.4(4) ?
    C15 C14 H14 . . 120.3 ?
    C13 C14 H14 . . 120.3 ?
    C14 C15 C16 . . 127.4(4) ?
    C14 C15 H15 . . 116.3 ?
    C16 C15 H15 . . 116.3 ?
    C17 C16 C21 . . 117.2(4) ?
    C17 C16 C15 . . 123.3(4) ?
    C21 C16 C15 . . 119.4(4) ?
    C18 C17 C16 . . 120.2(5) ?
    C18 C17 H17 . . 119.9 ?
    C16 C17 H17 . . 119.9 ?
    C19 C18 C17 . . 122.5(6) ?
    C19 C18 H18 . . 118.7 ?
    C17 C18 H18 . . 118.7 ?
    C18 C19 C20 . . 118.8(5) ?
    C18 C19 H19 . . 120.6 ?
    C20 C19 H19 . . 120.6 ?
    C19 C20 C21 . . 120.6(5) ?
    C19 C20 H20 . . 119.7 ?
    C21 C20 H20 . . 119.7 ?
    C16 C21 C20 . . 120.5(5) ?
    C16 C21 H21 . . 119.7 ?
    C20 C21 H21 . . 119.7 ?
    O6 C23 C28 . . 125.5(5) ?
    O6 C23 C24 . . 114.7(4) ?
    C28 C23 C24 . . 119.7(4) ?
    C25 C24 C23 . . 119.5(4) ?
    C25 C24 H24 . . 120.2 ?
    C23 C24 H24 . . 120.2 ?
    C24 C25 C26 . . 121.9(4) ?
    C24 C25 H25 . . 119.0 ?
    C26 C25 H25 . . 119.0 ?
    C27 C26 C25 . . 117.5(4) ?
    C27 C26 C29 . . 122.2(4) ?
    C25 C26 C29 . . 120.2(4) ?
    C26 C27 C28 . . 122.4(4) ?
    C26 C27 H27 . . 118.8 ?
    C28 C27 H27 . . 118.8 ?
    C23 C28 C27 . . 118.9(5) ?
    C23 C28 H28 . . 120.6 ?
    C27 C28 H28 . . 120.6 ?
    N5 C29 C26 . . 122.5(3) ?
    N5 C29 S2 . . 113.4(3) ?
    C26 C29 S2 . . 124.0(3) ?
    N6 C30 N7 . . 120.2(4) ?
    N6 C30 S2 . . 115.0(3) ?
    N7 C30 S2 . . 124.7(3) ?
    O4 C31 N7 . . 122.2(4) ?
    O4 C31 C32 . . 123.6(3) ?
    N7 C31 C32 . . 114.1(3) ?
    N8 C32 C31 . . 112.0(3) ?
    N8 C32 C33 . . 110.8(3) ?
    C31 C32 C33 . . 108.2(4) ?
    N8 C32 H32 . . 108.6 ?
    C31 C32 H32 . . 108.6 ?
    C33 C32 H32 . . 108.6 ?
    O5 C34 N8 . . 122.2(4) ?
    O5 C34 C35 . . 122.8(4) ?
    N8 C34 C35 . . 115.0(4) ?
    C36 C35 C34 . . 122.4(4) ?
    C36 C35 H35 . . 118.8 ?
    C34 C35 H35 . . 118.8 ?
    C35 C36 C37 . . 127.8(5) ?
    C35 C36 H36 . . 116.1 ?
    C37 C36 H36 . . 116.1 ?
    C38 C37 C42 . . 117.4(4) ?
    C38 C37 C36 . . 120.0(5) ?
    C42 C37 C36 . . 122.5(4) ?
    C37 C38 C39 . . 120.1(6) ?
    C37 C38 H38 . . 119.9 ?
    C39 C38 H38 . . 119.9 ?
    C40 C39 C38 . . 120.7(6) ?
    C40 C39 H39 . . 119.7 ?
    C38 C39 H39 . . 119.7 ?
    C41 C40 C39 . . 119.0(5) ?
    C41 C40 H40 . . 120.5 ?
    C39 C40 H40 . . 120.5 ?
    C40 C41 C42 . . 121.1(6) ?
    C40 C41 H41 . . 119.4 ?
    C42 C41 H41 . . 119.4 ?
    C41 C42 C37 . . 121.7(5) ?
    C41 C42 H42 . . 119.2 ?
    C37 C42 H42 . . 119.2 ?
    C8 N1 N2 . . 112.0(3) ?
    C9 N2 N1 . . 112.1(3) ?
    C9 N3 C10 . . 124.9(3) ?
    C9 N3 H3A . . 117.6 ?
    C10 N3 H3A . . 117.6 ?
    C13 N4 C11 . . 120.7(3) ?
    C13 N4 H4A . . 119.7 ?
    C11 N4 H4A . . 119.7 ?
    C29 N5 N6 . . 112.9(3) ?
    C30 N6 N5 . . 112.2(3) ?
    C31 N7 C30 . . 126.0(3) ?
    C31 N7 H7A . . 117.0 ?
    C30 N7 H7A . . 117.0 ?
    C34 N8 C32 . . 122.6(3) ?
    C34 N8 H8 . . 118.7 ?
    C32 N8 H8 . . 118.7 ?
    C2 O3 C1 . . 117.5(5) ?
    C23 O6 C22 . . 117.9(4) ?
    C9 S1 C8 . . 86.3(2) ?
    C30 S2 C29 . . 86.49(19) ?
loop_
    _geom_hbond_atom_site_label_D
    _geom_hbond_atom_site_label_H
    _geom_hbond_atom_site_label_A
    _geom_hbond_site_symmetry_A
    _geom_hbond_distance_DH
    _geom_hbond_distance_HA
    _geom_hbond_distance_DA
    _geom_hbond_angle_DHA
    N3 H3A O4 . 0.86 2.10 2.960(4) 176.9
    N4 H4A N6 1_545 0.86 2.17 3.016(5) 167.5
    N7 H7A O1 1_565 0.86 2.09 2.944(4) 170.9
    N8 H8 N2 . 0.86 2.20 3.036(5) 164.8
