# Supplementary material for: (2R)-2-Cinnamoylamino-N-[5-(4-methoxy­phen­yl)-1,3,4-thia­diazol-2-yl]propanamide
Source: Acta Crystallogr Sect E Struct Rep Online. 2008 Sep 6;64(Pt 10):o1887. doi: 10.1107/S1600536808027803 (PMC2959345; doi:10.1107/S1600536808027803)
Supplement: Supplementary file 2 [file e-64-o1887-Isup2.hkl]

# 
# h,k,l, Fc-squared, Fo-squared, sigma(Fo-squared) and status flag 
# 
data_I
_shelx_title ' BB in P1' 
_shelx_refln_list_code          4 
_shelx_F_calc_maximum      129.39 
_exptl_crystal_F_000       428.00 
_reflns_d_resolution_high  0.8409 
 
loop_ 
 _symmetry_equiv_pos_as_xyz 
 'x, y, z' 
 
_cell_length_a     9.0824 
_cell_length_b     9.8493 
_cell_length_c    13.6444 
_cell_angle_alpha  79.587 
_cell_angle_beta   83.253 
_cell_angle_gamma  65.458 
 
_shelx_F_squared_multiplier     1.000 
 
loop_ 
 _refln_index_h 
 _refln_index_k 
 _refln_index_l 
 _refln_F_squared_calc 
 _refln_F_squared_meas 
 _refln_F_squared_sigma 
 _refln_observed_status 
   1   0   0     1017.25      880.60      9.89 o 
   2   0   0      805.20      762.09     13.51 o 
   3   0   0     1844.22     1854.86     39.03 o 
   4   0   0      283.83      289.91      6.39 o 
   5   0   0      406.33      370.12      8.91 o 
   6   0   0      105.47       99.91      6.06 o 
   7   0   0       14.72       12.02      2.05 o 
   8   0   0        6.55        5.55      2.25 o 
   9   0   0        7.03        6.44      2.73 o 
  -9   1   0       10.79        8.03      2.95 o 
  -8   1   0       54.80       49.98      3.46 o 
  -7   1   0       29.38       28.37      2.52 o 
  -6   1   0       39.54       44.50      2.48 o 
  -5   1   0      210.53      189.68      4.95 o 
  -4   1   0       15.92       13.57      1.26 o 
  -3   1   0      185.59      170.10      5.13 o 
  -2   1   0      550.19      598.68     17.58 o 
  -1   1   0     5417.40     6208.09     87.37 o 
   0   1   0     1658.15     1484.00     15.31 o 
   1   1   0       23.90       31.11      4.14 o 
   2   1   0      712.69      702.25     25.14 o 
   3   1   0     1331.81     1289.11     26.41 o 
   4   1   0      450.11      430.88     11.31 o 
   5   1   0       14.30       12.55      2.01 o 
   6   1   0       91.01       91.44      3.20 o 
   7   1   0      161.66      164.01      4.99 o 
   8   1   0      307.65      282.22      7.30 o 
   9   1   0       19.92       18.54      2.90 o 
  10   1   0        2.31        2.48      3.14 o 
  -8   2   0        2.04        2.23      2.57 o 
  -7   2   0       36.69       35.02      2.66 o 
  -6   2   0      125.35      131.97      7.23 o 
  -5   2   0      116.02      122.30      4.33 o 
  -4   2   0       36.07       40.87      2.14 o 
  -3   2   0      340.74      353.63      8.55 o 
  -2   2   0     1020.27     1027.79     18.10 o 
  -1   2   0     2359.87     2402.32     39.88 o 
   0   2   0     2286.67     2304.11     37.94 o 
   1   2   0     7549.88     8844.46    172.92 o 
   2   2   0      901.53      986.10     25.40 o 
   3   2   0      372.45      371.10      9.44 o 
   4   2   0     1195.24     1239.13     21.97 o 
   5   2   0       76.77       76.93      2.07 o 
   6   2   0      144.70      150.33      9.49 o 
   7   2   0      160.43      159.41      6.41 o 
   8   2   0       11.70        8.51      2.26 o 
   9   2   0       35.79       38.34      3.24 o 
  10   2   0       14.34       20.20      3.46 o 
  -8   3   0        2.77        4.49      4.25 o 
  -7   3   0       14.55       14.67      2.66 o 
  -6   3   0       82.35       86.86      3.50 o 
  -5   3   0       52.62       60.47      2.80 o 
  -4   3   0       82.88       81.10      2.99 o 
  -3   3   0      764.98      854.28     17.88 o 
  -2   3   0      704.78      742.68     13.45 o 
  -1   3   0       20.85       24.48      2.33 o 
   0   3   0     1180.09     1176.16     23.14 o 
   1   3   0      192.78      229.39      9.30 o 
   2   3   0     1042.35     1084.39     25.28 o 
   3   3   0      882.13      865.23     13.71 o 
   4   3   0      314.21      328.47      5.76 o 
   5   3   0       17.28       14.32      2.08 o 
   6   3   0      312.16      317.53      7.88 o 
   7   3   0       62.95       61.71      3.75 o 
   8   3   0      280.74      277.37     10.18 o 
   9   3   0        0.42        0.15      2.41 o 
  10   3   0       14.94       15.77      4.24 o 
  -7   4   0        0.61        0.01      3.76 o 
  -6   4   0       38.06       31.79      3.96 o 
  -5   4   0       40.91       44.67      3.95 o 
  -4   4   0       63.45       56.36      3.23 o 
  -3   4   0       72.52       92.92     10.34 o 
  -2   4   0      448.33      444.88     19.83 o 
  -1   4   0       50.31       59.72      1.88 o 
   0   4   0      718.09      696.94     11.27 o 
   1   4   0      203.99      201.76      5.83 o 
   2   4   0      501.71      522.17     11.04 o 
   3   4   0      353.38      337.92      8.61 o 
   4   4   0      506.16      529.53      9.27 o 
   5   4   0      174.13      178.92      3.40 o 
   6   4   0      152.97      144.84      5.57 o 
   7   4   0       32.30       34.46      2.53 o 
   8   4   0       32.63       35.35      2.85 o 
   9   4   0       88.04       98.20      4.46 o 
  10   4   0       15.45       12.44      3.17 o 
  -6   5   0       17.05       14.96      4.38 o 
  -5   5   0       16.75       16.69      3.57 o 
  -4   5   0      161.10      151.77      6.53 o 
  -3   5   0      200.26      190.05      7.55 o 
  -2   5   0      162.54      163.73      5.66 o 
  -1   5   0      160.04      153.77      3.69 o 
   0   5   0      183.11      180.04     11.00 o 
   1   5   0     1206.83     1221.71     25.36 o 
   2   5   0      421.49      446.28      9.68 o 
   3   5   0      162.01      150.06      6.34 o 
   4   5   0       82.52       79.16      2.93 o 
   5   5   0      193.79      196.08      6.13 o 
   6   5   0      184.27      177.52      5.23 o 
   7   5   0      167.11      162.93      4.94 o 
   8   5   0      110.28      105.09      4.32 o 
   9   5   0       29.98       27.90      3.13 o 
  10   5   0       29.84       35.85      3.81 o 
  -5   6   0        7.08        9.24      4.02 o 
  -4   6   0       26.42       31.33      4.05 o 
  -3   6   0       39.41       33.88      3.56 o 
  -2   6   0      127.07      126.39      5.49 o 
  -1   6   0      232.58      238.52     15.07 o 
   0   6   0      262.93      252.42      6.51 o 
   1   6   0       77.14       85.62      2.88 o 
   2   6   0      113.23      110.86      2.85 o 
   3   6   0       65.68       69.08      3.08 o 
   4   6   0      314.07      310.62      7.23 o 
   5   6   0        8.96        6.77      1.56 o 
   6   6   0        8.82        9.14      2.92 o 
   7   6   0      316.93      324.98     11.72 o 
   8   6   0        0.68        0.82      2.33 o 
   9   6   0       10.43        7.25      2.87 o 
  10   6   0        6.09        6.01      3.31 o 
  -5   7   0       16.45       15.70      5.22 o 
  -4   7   0       13.33       11.27      4.38 o 
  -3   7   0       31.23       29.56      3.93 o 
  -2   7   0       41.24       41.11      3.98 o 
  -1   7   0       65.97       66.67      3.31 o 
   0   7   0       57.61       65.99      3.53 o 
   1   7   0      120.19      121.89      5.53 o 
   2   7   0       13.65       16.53      1.96 o 
   3   7   0      151.03      138.87      4.37 o 
   4   7   0       53.10       53.62      2.55 o 
   5   7   0      216.42      191.80      5.39 o 
   6   7   0      623.53      628.70     19.97 o 
   7   7   0       54.73       62.62      5.32 o 
   8   7   0        0.53        0.80      3.89 o 
   9   7   0        4.51        6.82      2.95 o 
  10   7   0        0.12        1.29      3.32 o 
  -4   8   0       28.13       34.02      5.25 o 
  -3   8   0        7.64        8.63      4.07 o 
  -2   8   0       45.67       42.17      4.56 o 
  -1   8   0      184.75      181.81      7.80 o 
   0   8   0       40.82       37.66      2.97 o 
   1   8   0      244.65      237.27      9.89 o 
   2   8   0       25.99       32.02      5.00 o 
   3   8   0        5.05        5.36      2.02 o 
   4   8   0      197.87      196.13      8.54 o 
   5   8   0      503.86      553.18     13.37 o 
   6   8   0        0.78        0.57      3.30 o 
   7   8   0      112.37      119.02      6.47 o 
   8   8   0      123.58      129.30      7.55 o 
   9   8   0       18.94       27.33      5.32 o 
  10   8   0       70.39       77.57      7.29 o 
  -2   9   0        0.21        0.01      4.29 o 
  -1   9   0       32.92       37.56      4.65 o 
   0   9   0       29.68       30.70      3.10 o 
   1   9   0       25.49       28.69      4.85 o 
   2   9   0       91.58      100.39      4.24 o 
   3   9   0       23.54       21.28      4.72 o 
   4   9   0       40.65       41.73      3.08 o 
   5   9   0      132.54      144.27      7.28 o 
   8   9   0        7.93        8.65      4.73 o 
   9   9   0        5.24        5.64      5.69 o 
  -1  10   0        1.72        0.01      4.58 o 
   0  10   0       14.53       22.14      4.79 o 
   1  10   0        0.88        0.96      2.94 o 
   2  10   0        6.46        5.85      2.83 o 
   3  10   0       84.57       94.69      4.49 o 
   4  10   0       53.74       59.47      3.76 o 
   2  11   0        5.45        4.14      3.34 o 
   3  11   0       54.31       54.70      5.98 o 
   4  11   0       47.98       44.35      4.10 o 
   5  11   0        2.42        0.01      4.64 o 
  -6 -11   1        6.09        2.02      5.30 o 
  -5 -11   1        7.51       10.62      5.22 o 
  -4 -11   1       20.67       22.37      3.71 o 
  -3 -11   1        3.67        3.13      3.51 o 
  -2 -11   1       18.93       26.59      6.43 o 
  -5 -10   1        7.49        9.56      5.15 o 
  -4 -10   1        1.63        3.93      2.87 o 
  -3 -10   1       78.14       78.03      4.27 o 
  -2 -10   1       24.32       19.70      3.72 o 
  -1 -10   1        1.87        3.49      3.06 o 
   0 -10   1       27.51       31.12      3.67 o 
  -9  -9   1       13.13        5.47      5.38 o 
  -5  -9   1      155.36      169.00      8.29 o 
  -4  -9   1       37.22       37.94      3.27 o 
  -3  -9   1      181.70      205.37      6.18 o 
  -2  -9   1       86.95       84.22      4.03 o 
  -1  -9   1        2.81        3.85      2.29 o 
   0  -9   1       28.78       38.07     10.19 o 
   1  -9   1        8.16        6.61      2.97 o 
   2  -9   1        0.89        0.02      4.10 o 
  -9  -8   1        8.15        3.73      5.30 o 
  -8  -8   1      141.58      136.75      7.78 o 
  -7  -8   1       44.57       44.06      4.71 o 
  -6  -8   1      230.25      232.93      9.58 o 
  -5  -8   1       14.57       12.42      3.28 o 
  -4  -8   1      270.85      277.17     10.25 o 
  -3  -8   1       95.05      101.43      3.99 o 
  -2  -8   1       29.21       31.55      2.62 o 
  -1  -8   1       57.15       61.94      3.28 o 
   0  -8   1       78.13       90.10      9.16 o 
   1  -8   1       26.73       27.01      5.17 o 
   2  -8   1       62.68       76.44      5.61 o 
   3  -8   1        5.94        5.54      4.11 o 
 -10  -7   1        9.27       12.36      3.53 o 
  -9  -7   1       16.72       27.32      5.24 o 
  -8  -7   1        5.62        4.20      4.08 o 
  -7  -7   1        5.53        3.38      3.49 o 
  -6  -7   1      214.86      199.81      7.83 o 
  -5  -7   1      165.23      166.24     16.00 o 
  -4  -7   1      425.40      416.71      9.11 o 
  -3  -7   1       94.81      100.91      5.46 o 
  -2  -7   1      116.46      122.98      7.92 o 
  -1  -7   1       92.16       91.22      3.51 o 
   0  -7   1       40.18       37.99      2.62 o 
   1  -7   1      104.39      113.64      4.26 o 
   2  -7   1      121.08      122.53      4.56 o 
   3  -7   1       36.85       33.74      4.26 o 
   4  -7   1        2.35        2.66      4.17 o 
   5  -7   1       11.24       11.13      5.21 o 
 -10  -6   1        0.71        0.55      3.08 o 
  -9  -6   1        8.81        8.72      2.77 o 
  -8  -6   1       22.19       21.22      2.82 o 
  -7  -6   1       61.81       69.66      4.86 o 
  -6  -6   1       41.18       38.48      3.44 o 
  -5  -6   1       29.78       25.93      3.99 o 
  -4  -6   1      120.41      124.53      5.07 o 
  -3  -6   1       45.92       47.12      2.27 o 
  -2  -6   1      351.73      365.67      6.94 o 
  -1  -6   1       79.31       73.85      2.75 o 
   0  -6   1       83.87       87.03      3.05 o 
   1  -6   1       77.73       70.56      2.95 o 
   2  -6   1       51.72       54.35      2.94 o 
   3  -6   1       71.96       83.27      4.92 o 
   4  -6   1        7.55        5.30      3.42 o 
   5  -6   1        4.54        6.85      4.32 o 
   6  -6   1       11.12       11.19      5.15 o 
 -10  -5   1       12.04       15.31      3.45 o 
  -9  -5   1       23.51       25.90      3.16 o 
  -8  -5   1       99.07       94.56      4.04 o 
  -7  -5   1        2.40        1.85      1.98 o 
  -6  -5   1      261.85      263.54      7.02 o 
  -5  -5   1      435.50      407.83      9.11 o 
  -4  -5   1       67.30       63.29      4.45 o 
  -3  -5   1       58.84       55.36      2.25 o 
  -2  -5   1      503.48      526.46     12.00 o 
  -1  -5   1      464.13      526.69     13.48 o 
   0  -5   1      396.06      438.31      9.70 o 
   1  -5   1       54.23       54.70      4.72 o 
   2  -5   1       11.95       10.62      2.38 o 
   3  -5   1       98.25      107.29      8.43 o 
   4  -5   1       33.47       37.36      3.80 o 
   5  -5   1       30.20       30.89      4.11 o 
   6  -5   1       23.63       29.60      4.52 o 
 -10  -4   1       13.64       16.82      3.18 o 
  -9  -4   1       33.41       32.41      3.43 o 
  -8  -4   1        3.36        4.71      2.75 o 
  -7  -4   1      300.26      290.89      7.55 o 
  -6  -4   1      288.86      317.44      7.78 o 
  -5  -4   1       31.34       36.15      2.99 o 
  -4  -4   1     1383.90     1365.19     27.87 o 
  -3  -4   1      209.38      189.04      4.27 o 
  -2  -4   1      761.81      794.62     15.76 o 
  -1  -4   1      304.29      295.64      7.01 o 
   0  -4   1      128.62      130.00      8.93 o 
   1  -4   1      128.35      133.78      3.58 o 
   2  -4   1      417.80      405.12     13.26 o 
   3  -4   1      121.22      122.93      3.36 o 
   4  -4   1       88.48       81.47      4.51 o 
   5  -4   1       46.28       44.16      3.78 o 
   6  -4   1        7.62        8.19      3.57 o 
   7  -4   1       16.66       20.21      4.32 o 
 -10  -3   1        4.17        1.53      3.12 o 
  -9  -3   1       20.93       21.11      2.93 o 
  -8  -3   1       21.96       24.26      4.31 o 
  -7  -3   1      187.33      187.84      5.31 o 
  -6  -3   1      163.65      164.82      4.64 o 
  -5  -3   1      178.22      219.76     12.58 o 
  -4  -3   1      791.31      850.19     14.84 o 
  -3  -3   1      168.17      182.50      4.12 o 
  -2  -3   1       57.25       56.36      1.84 o 
  -1  -3   1       48.03       62.16      2.60 o 
   0  -3   1      703.88      765.48     19.16 o 
   1  -3   1      256.10      275.01      5.40 o 
   2  -3   1       32.32       36.28      2.30 o 
   3  -3   1      256.63      272.96      9.61 o 
   4  -3   1       17.67       14.40      1.56 o 
   5  -3   1       62.96       63.11      2.82 o 
   6  -3   1      191.83      193.07      6.04 o 
   7  -3   1       15.69       20.41      3.89 o 
   8  -3   1       11.22        7.14      4.41 o 
 -10  -2   1        6.96        6.10      3.04 o 
  -9  -2   1        3.44        2.26      2.45 o 
  -8  -2   1       16.25       17.43      2.39 o 
  -7  -2   1      318.45      305.17      7.49 o 
  -6  -2   1       12.07        9.21      1.51 o 
  -5  -2   1      181.73      190.84      4.06 o 
  -4  -2   1       18.84       16.46      1.58 o 
  -3  -2   1      232.98      241.51      5.51 o 
  -2  -2   1       87.57      123.81      6.19 o 
  -1  -2   1       37.26       38.41      4.04 o 
   0  -2   1     1946.23     2056.27     54.11 o 
   1  -2   1      457.21      513.34     12.57 o 
   2  -2   1      596.66      588.73     10.85 o 
   3  -2   1      993.72     1010.44     21.49 o 
   4  -2   1      107.28      110.30      6.64 o 
   5  -2   1        8.85        9.54      1.66 o 
   6  -2   1       58.32       59.16      2.85 o 
   7  -2   1        0.75        0.76      2.20 o 
   8  -2   1        6.24        7.52      2.73 o 
 -10  -1   1       15.85       14.26      5.15 o 
  -9  -1   1        4.08        3.09      2.64 o 
  -8  -1   1       22.54       21.84      2.53 o 
  -7  -1   1      295.63      286.10      7.46 o 
  -6  -1   1       21.36       21.93      2.30 o 
  -5  -1   1       56.82       45.27      5.34 o 
  -4  -1   1      646.48      651.92     14.62 o 
  -3  -1   1       35.32       32.40      1.97 o 
  -2  -1   1      239.25      265.12      4.12 o 
  -1  -1   1      763.95      648.05     22.31 o 
   0  -1   1     1226.82     1203.11     25.08 o 
   1  -1   1     3816.75     4328.12     75.11 o 
   2  -1   1     1112.91     1156.20     22.37 o 
   3  -1   1      884.23      851.72     13.63 o 
   4  -1   1      477.75      468.95     11.08 o 
   5  -1   1       35.57       36.69      4.17 o 
   6  -1   1       70.88       76.07      4.34 o 
   7  -1   1      161.47      164.21      7.44 o 
   8  -1   1       15.71       16.52      4.22 o 
   9  -1   1        4.95        3.60      3.04 o 
  -9   0   1       15.09       10.87      2.91 o 
  -8   0   1       19.73       20.18      2.64 o 
  -7   0   1      290.01      288.32      7.31 o 
  -6   0   1      297.82      291.96      7.78 o 
  -5   0   1      336.52      314.62      9.40 o 
  -4   0   1       67.62       75.83      3.49 o 
  -3   0   1     1201.00     1169.01     24.46 o 
  -2   0   1      307.33      303.48      6.55 o 
  -1   0   1      200.20      134.97      6.50 o 
   1   0   1     1112.68     1042.75     24.33 o 
   2   0   1     2783.07     2898.19     71.87 o 
   3   0   1      526.85      503.19      9.55 o 
   4   0   1     1104.35     1103.98     21.91 o 
   5   0   1       27.65       29.69      3.41 o 
   6   0   1       12.12       11.01      1.69 o 
   7   0   1      105.12      102.40      3.96 o 
   8   0   1        4.19        1.73      2.25 o 
   9   0   1        1.35        2.03      2.69 o 
  -9   1   1        1.66        3.91      4.65 o 
  -8   1   1        4.84        6.84      3.16 o 
  -7   1   1       31.09       26.95      2.76 o 
  -6   1   1      318.31      288.80     10.86 o 
  -5   1   1        1.00        3.83      1.25 o 
  -4   1   1      120.59      143.47     12.81 o 
  -3   1   1      739.14      791.46     14.75 o 
  -2   1   1     1427.22     1414.26     29.60 o 
  -1   1   1      362.77      381.06      9.92 o 
   0   1   1      304.82      209.42      1.91 o 
   1   1   1     1720.27     1843.53     44.20 o 
   2   1   1     1591.10     1560.19     21.65 o 
   3   1   1      534.51      553.97      8.74 o 
   4   1   1      301.44      284.15      7.15 o 
   5   1   1      230.38      209.36      4.81 o 
   6   1   1      111.04      110.97      3.64 o 
   7   1   1       24.42       24.09      2.14 o 
   8   1   1       72.12       70.87      3.54 o 
   9   1   1       11.96       14.08      3.58 o 
  10   1   1        5.24        1.11      3.04 o 
  -8   2   1       19.68       20.32      4.91 o 
  -7   2   1       29.44       32.22      5.30 o 
  -6   2   1        0.69        0.44      1.66 o 
  -5   2   1       23.94       23.09      2.11 o 
  -4   2   1       74.52       80.04      6.47 o 
  -3   2   1     1468.87     1587.65     35.74 o 
  -2   2   1      369.86      381.62      6.41 o 
  -1   2   1     1072.48     1129.03     21.07 o 
   0   2   1      668.68      770.41     20.72 o 
   1   2   1     3896.65     4271.37    128.13 o 
   2   2   1     2220.99     2229.14     37.33 o 
   3   2   1       29.06       25.41      1.28 o 
   4   2   1     1204.52     1244.04     26.70 o 
   5   2   1       15.62       14.18      2.08 o 
   6   2   1      100.47       93.49      5.28 o 
   7   2   1       66.69       59.82      3.90 o 
   8   2   1       29.42       27.19      2.52 o 
   9   2   1        1.82        1.31      2.50 o 
  10   2   1        4.45        3.20      3.09 o 
  -7   3   1       17.67       21.85      2.84 o 
  -6   3   1      104.62      121.73      4.17 o 
  -5   3   1       52.29       56.89      2.72 o 
  -4   3   1      283.43      297.95      7.72 o 
  -3   3   1       16.97       18.54      1.42 o 
  -2   3   1       28.51       26.65      1.34 o 
  -1   3   1      761.39      672.84     11.82 o 
   0   3   1      920.08      942.80     16.48 o 
   1   3   1      356.15      343.01      8.87 o 
   2   3   1     1588.88     1666.29     31.11 o 
   3   3   1      189.64      180.82      4.64 o 
   4   3   1      448.22      468.58      9.64 o 
   5   3   1      719.36      704.59     17.55 o 
   6   3   1       22.26       17.86      1.57 o 
   7   3   1       49.94       44.94      2.50 o 
   8   3   1      185.21      200.92      7.48 o 
   9   3   1        2.74        3.40      2.53 o 
  10   3   1       19.55       15.84      3.67 o 
  -6   4   1       22.31       19.71      3.57 o 
  -5   4   1       87.71       82.03      3.22 o 
  -4   4   1        6.08        5.28      1.71 o 
  -3   4   1      112.58      108.77      3.39 o 
  -2   4   1       59.29       53.38      3.10 o 
  -1   4   1      509.60      521.39     14.45 o 
   0   4   1      266.97      231.36      3.84 o 
   1   4   1      921.61      962.55     27.71 o 
   2   4   1     1163.69     1110.48     22.86 o 
   3   4   1      273.05      282.56      5.23 o 
   4   4   1      143.80      132.96      3.36 o 
   5   4   1      363.74      357.12      8.45 o 
   6   4   1       25.04       24.09      1.88 o 
   7   4   1       14.41       14.55      2.07 o 
   8   4   1       32.71       32.82      2.77 o 
   9   4   1       12.82       11.78      2.54 o 
  10   4   1        1.98        1.41      2.78 o 
  -4   5   1       27.64       24.74      3.35 o 
  -3   5   1      125.40      123.31      5.14 o 
  -2   5   1      159.68      151.45      3.81 o 
  -1   5   1       79.25       74.43      3.32 o 
   0   5   1       59.92       63.10      2.37 o 
   1   5   1      366.60      381.93      8.84 o 
   2   5   1      136.66      127.30      8.96 o 
   3   5   1      179.96      192.77      5.13 o 
   4   5   1       27.09       24.36      1.32 o 
   5   5   1       95.30       97.50      3.91 o 
   6   5   1       69.23       69.68      3.07 o 
   7   5   1      365.96      378.02      9.17 o 
   8   5   1       23.72       22.50      4.13 o 
   9   5   1       24.62       25.00      4.26 o 
  10   5   1       28.21       28.51      3.49 o 
  -5   6   1        9.18        4.45      4.14 o 
  -4   6   1       23.50       19.56      3.54 o 
  -3   6   1       81.45       81.50      4.71 o 
  -2   6   1      106.21      105.35      4.81 o 
  -1   6   1      132.67      114.46      4.79 o 
   0   6   1       26.97       28.05      1.98 o 
   1   6   1       13.63       15.69      1.59 o 
   2   6   1      261.90      279.52      6.69 o 
   3   6   1      297.66      322.84      7.25 o 
   4   6   1      111.53      123.24      4.19 o 
   5   6   1       35.52       40.40      1.94 o 
   6   6   1       57.58       57.03      2.85 o 
   7   6   1        5.16        4.29      2.13 o 
   8   6   1       83.50       73.75      5.45 o 
   9   6   1        0.45        1.27      2.81 o 
  10   6   1       48.27       40.61      3.80 o 
  -4   7   1       16.40       19.37      4.50 o 
  -3   7   1       13.72       10.58      3.77 o 
  -2   7   1        8.75        8.58      3.14 o 
  -1   7   1       81.97       82.68      4.65 o 
   0   7   1      186.14      203.70      5.45 o 
   1   7   1      115.00      116.08      3.91 o 
   2   7   1       62.80       72.30      2.27 o 
   3   7   1      158.71      176.50      5.53 o 
   4   7   1        6.62        6.02      1.77 o 
   5   7   1      592.00      595.20     14.30 o 
   6   7   1      278.23      297.65     10.54 o 
   7   7   1       35.39       36.83      4.35 o 
   8   7   1       38.95       39.29      3.14 o 
   9   7   1        6.13        5.85      2.92 o 
  10   7   1        6.55        5.69      3.32 o 
  -3   8   1       29.68       37.02      4.79 o 
  -2   8   1        5.02        5.84      3.95 o 
  -1   8   1       77.35       80.59      5.20 o 
   0   8   1       38.11       42.04      4.02 o 
   1   8   1      186.93      197.46     10.78 o 
   2   8   1       27.91       26.14      2.69 o 
   3   8   1       34.93       37.84      2.66 o 
   4   8   1      278.18      256.24      9.22 o 
   5   8   1      128.95      120.90      5.97 o 
   6   8   1       49.74       45.18      4.76 o 
   7   8   1      102.94      104.71      6.49 o 
   8   8   1       15.97       14.03      4.80 o 
   9   8   1       85.56       72.78      6.24 o 
  10   8   1       21.32       25.11      3.65 o 
  -2   9   1        7.57       12.03      4.47 o 
  -1   9   1       11.69       15.80      4.05 o 
   0   9   1       24.40       28.12      4.07 o 
   1   9   1       56.31       61.70      4.83 o 
   2   9   1       11.72       13.02      2.47 o 
   3   9   1       21.05       21.45      2.57 o 
   4   9   1       14.23       17.11      3.90 o 
   7   9   1       16.12       14.99      4.65 o 
   8   9   1        6.23        3.41      4.43 o 
   9   9   1       17.92       24.77      5.68 o 
  -1  10   1       11.57       13.92      4.71 o 
   0  10   1       20.87       22.14      4.58 o 
   1  10   1       14.54       10.96      4.11 o 
   2  10   1        5.27        5.44      3.87 o 
   3  10   1       20.94       23.89      3.08 o 
   4  10   1      147.84      148.91      5.32 o 
   1  11   1       15.63       17.64      4.89 o 
   2  11   1        8.93        9.31      4.55 o 
   3  11   1       41.26       47.42      5.36 o 
   4  11   1       48.83       56.09      5.63 o 
   5  11   1       27.41       22.22      4.40 o 
  -5 -11   2       11.41       18.39      5.65 o 
  -4 -11   2       18.77       17.43      3.85 o 
  -3 -11   2       19.85       22.16      3.86 o 
  -5 -10   2       57.37       64.43      5.67 o 
  -4 -10   2        7.04        8.48      2.90 o 
  -3 -10   2        4.82        1.89      2.94 o 
  -2 -10   2       67.14       72.27      4.30 o 
  -1 -10   2        2.02        1.64      3.08 o 
   0 -10   2        6.78        8.45      3.42 o 
  -5  -9   2       91.47       87.79      5.53 o 
  -4  -9   2      112.07      133.32      5.37 o 
  -3  -9   2       41.42       44.15      3.50 o 
  -2  -9   2       14.03       15.24      2.63 o 
  -1  -9   2       23.44       24.78      2.89 o 
   0  -9   2        7.34        6.55      2.85 o 
   1  -9   2       14.61       12.22      3.22 o 
   2  -9   2       14.41       13.22      3.52 o 
  -9  -8   2       48.87       60.48      6.18 o 
  -8  -8   2       75.34       80.87      6.49 o 
  -7  -8   2       26.16       29.29      4.32 o 
  -5  -8   2      234.32      264.10      9.96 o 
  -4  -8   2      149.78      149.84      4.71 o 
  -3  -8   2        5.31        6.55      2.19 o 
  -2  -8   2       17.19       19.65      2.33 o 
  -1  -8   2        5.21        4.82      2.23 o 
   0  -8   2       80.12       87.35      3.89 o 
   1  -8   2       28.37       32.01      3.13 o 
   2  -8   2       17.77       14.86      2.81 o 
   3  -8   2        0.50        0.40      4.17 o 
 -10  -7   2       37.17       40.08      6.35 o 
  -9  -7   2       32.31       25.23      5.10 o 
  -8  -7   2        8.35        9.26      4.22 o 
  -7  -7   2       50.49       44.84      4.65 o 
  -6  -7   2       46.71       39.66      4.01 o 
  -5  -7   2      147.78      139.84      4.40 o 
  -4  -7   2      548.26      514.52     16.16 o 
  -3  -7   2       10.00       10.14      1.88 o 
  -2  -7   2       38.05       33.48      2.24 o 
  -1  -7   2       76.70       76.18      7.02 o 
   0  -7   2        7.10        8.53      2.98 o 
   1  -7   2       68.52       74.16      6.94 o 
   2  -7   2      128.90      131.78      7.60 o 
   3  -7   2       18.82       20.53      2.95 o 
   4  -7   2        3.64        2.98      3.87 o 
 -10  -6   2        1.36        0.04      3.27 o 
  -9  -6   2       50.62       52.79      4.14 o 
  -8  -6   2        1.12        0.45      3.75 o 
  -7  -6   2       51.61       47.81      4.32 o 
  -6  -6   2      127.07      136.27      6.03 o 
  -5  -6   2       99.69      103.85      6.20 o 
  -4  -6   2       24.00       24.96      2.54 o 
  -3  -6   2       33.50       33.77      2.98 o 
  -2  -6   2      143.87      151.78      4.20 o 
  -1  -6   2      170.66      175.78      4.87 o 
   0  -6   2       18.13       14.86      5.61 o 
   1  -6   2       59.39       56.53      3.02 o 
   2  -6   2      245.81      251.56     12.91 o 
   3  -6   2       57.79       50.13      6.06 o 
   4  -6   2       25.39       21.71      3.84 o 
   5  -6   2       17.95       11.59      4.07 o 
 -10  -5   2        8.71        5.93      3.34 o 
  -9  -5   2       35.98       38.34      3.38 o 
  -8  -5   2       75.91       80.59      3.76 o 
  -7  -5   2        7.05        7.55      2.14 o 
  -6  -5   2       36.42       34.18      3.29 o 
  -5  -5   2       92.26       85.84      5.94 o 
  -4  -5   2       73.46       77.16      3.82 o 
  -3  -5   2      132.16      114.98      3.06 o 
  -2  -5   2      445.70      429.98      8.38 o 
  -1  -5   2      144.97      162.26      4.16 o 
   0  -5   2      567.80      562.54     13.24 o 
   1  -5   2       57.44       58.22      4.60 o 
   2  -5   2      132.90      135.17      4.26 o 
   3  -5   2        9.59        8.38      1.92 o 
   4  -5   2       39.79       35.86      3.61 o 
   5  -5   2        4.70        6.76      3.55 o 
   6  -5   2        8.42        3.44      3.87 o 
 -10  -4   2       15.88       13.25      3.33 o 
  -9  -4   2       18.67       24.79      4.35 o 
  -8  -4   2       44.54       44.64      6.51 o 
  -7  -4   2      235.31      236.39      6.29 o 
  -6  -4   2        4.91        4.84      1.78 o 
  -5  -4   2      267.86      261.21      5.20 o 
  -4  -4   2      531.95      552.52     12.49 o 
  -3  -4   2      185.80      189.68      5.05 o 
  -2  -4   2      306.10      290.38      6.46 o 
  -1  -4   2      583.97      594.36     13.31 o 
   0  -4   2      131.47      134.31      3.93 o 
   1  -4   2       59.54       61.24      2.79 o 
   2  -4   2       78.41       81.04      2.81 o 
   3  -4   2        2.68        0.33      1.49 o 
   4  -4   2      203.18      207.98      9.49 o 
   5  -4   2       53.33       53.26      4.44 o 
   6  -4   2        0.65        0.69      3.42 o 
   7  -4   2        9.47       11.87      4.34 o 
 -10  -3   2       43.76       48.54      3.87 o 
  -9  -3   2       47.69       57.43      3.72 o 
  -8  -3   2       32.38       28.55      2.73 o 
  -7  -3   2      228.58      232.84      6.44 o 
  -6  -3   2        0.09        0.62      1.51 o 
  -5  -3   2      241.06      248.88      4.93 o 
  -4  -3   2     1358.55     1402.89     23.48 o 
  -3  -3   2      631.16      603.27     14.38 o 
  -2  -3   2      113.22      113.64      2.57 o 
  -1  -3   2     1314.08     1195.55     18.91 o 
   0  -3   2        7.36       13.91      1.11 o 
   1  -3   2      625.74      601.83     10.20 o 
   2  -3   2      113.82      110.22      2.91 o 
   3  -3   2      536.47      557.96     10.52 o 
   4  -3   2       56.59       54.49      2.71 o 
   5  -3   2       29.57       29.00      2.21 o 
   6  -3   2        2.79        3.76      3.14 o 
   7  -3   2       20.28       18.91      3.93 o 
   8  -3   2        2.00        3.25      4.11 o 
 -10  -2   2        0.78        0.01      4.83 o 
  -9  -2   2       17.54       13.91      2.90 o 
  -8  -2   2        5.42        4.33      2.23 o 
  -7  -2   2       29.83       29.20      2.89 o 
  -6  -2   2       52.87       54.07      4.27 o 
  -5  -2   2       72.31       72.10      2.17 o 
  -4  -2   2      599.37      577.46      9.79 o 
  -3  -2   2     1340.32     1315.30     19.71 o 
  -2  -2   2      384.60      401.17     10.55 o 
  -1  -2   2      130.62      126.02      1.01 o 
   0  -2   2      811.76      877.22     25.24 o 
   1  -2   2      410.04      418.22      7.58 o 
   2  -2   2      691.00      640.98      9.91 o 
   3  -2   2     1266.43     1260.29     26.02 o 
   4  -2   2      580.17      609.07     13.62 o 
   5  -2   2       15.84       18.58      1.83 o 
   6  -2   2       21.82       20.29      2.20 o 
   7  -2   2        7.42        6.82      2.36 o 
   8  -2   2       17.15       19.10      4.02 o 
  -9  -1   2        3.77        1.33      2.62 o 
  -8  -1   2       11.89        8.12      2.49 o 
  -7  -1   2       87.96       88.42      3.48 o 
  -6  -1   2       35.58       33.38      2.86 o 
  -5  -1   2      193.03      194.87      4.70 o 
  -4  -1   2      263.81      283.32      5.35 o 
  -3  -1   2      487.43      490.40     12.03 o 
  -2  -1   2      258.10      261.64      4.70 o 
  -1  -1   2      378.57      426.49      9.62 o 
   0  -1   2     5716.03     6376.14    109.42 o 
   1  -1   2     1786.36     2008.65     44.37 o 
   2  -1   2     2055.55     1949.20     31.03 o 
   3  -1   2      662.38      616.04     10.02 o 
   4  -1   2      217.34      226.60      4.30 o 
   5  -1   2      103.43       96.46      3.23 o 
   6  -1   2       48.12       49.11      5.54 o 
   7  -1   2      201.46      206.18      5.82 o 
   8  -1   2        1.61        1.48      2.50 o 
   9  -1   2       13.13       13.02      3.08 o 
  -9   0   2       21.74       20.51      4.43 o 
  -8   0   2       22.69       23.49      3.07 o 
  -7   0   2       11.28        7.84      2.02 o 
  -6   0   2      686.34      672.64     12.38 o 
  -5   0   2       75.58       72.28      3.02 o 
  -4   0   2      286.94      323.17      5.24 o 
  -3   0   2      952.83     1044.04     38.16 o 
  -2   0   2     1181.57     1359.90     26.32 o 
  -1   0   2      319.11      319.33     18.44 o 
   0   0   2      653.85      486.08      2.96 o 
   1   0   2     8714.74     9447.23    159.64 o 
   2   0   2      561.21      559.06     14.51 o 
   3   0   2        3.45        3.37      0.65 o 
   4   0   2      422.41      405.66     10.07 o 
   5   0   2       18.46       19.10      2.42 o 
   6   0   2        0.72        0.58      1.47 o 
   7   0   2       87.57       92.87      6.40 o 
   8   0   2       45.32       39.20      3.00 o 
   9   0   2        5.27        8.82      2.83 o 
  -9   1   2        3.95        2.49      4.89 o 
  -8   1   2        5.83        8.82      4.19 o 
  -7   1   2      102.61       96.55      3.72 o 
  -6   1   2      154.65      161.68      3.67 o 
  -5   1   2       59.78       72.89      6.00 o 
  -4   1   2       83.66       98.82      1.96 o 
  -3   1   2      308.82      316.22      5.71 o 
  -2   1   2       61.19       47.70      3.09 o 
  -1   1   2      511.88      513.06     17.68 o 
   0   1   2     1006.28      829.01      9.89 o 
   1   1   2     4319.69     4423.32     86.02 o 
   2   1   2     4121.77     4367.25    103.01 o 
   3   1   2      111.94      109.81      3.30 o 
   4   1   2        2.62        1.97      1.00 o 
   5   1   2      204.70      193.14      4.73 o 
   6   1   2       22.03       21.07      1.95 o 
   7   1   2       35.79       35.18      6.86 o 
   8   1   2       59.58       68.26      3.27 o 
   9   1   2       10.39        8.25      2.73 o 
  10   1   2        0.09        0.02      3.13 o 
  -8   2   2       23.77       20.23      4.82 o 
  -7   2   2       19.34       19.41      2.58 o 
  -6   2   2       48.90       50.37      6.56 o 
  -5   2   2      210.31      203.83     12.52 o 
  -4   2   2       28.43       27.87      1.52 o 
  -3   2   2      223.72      229.24      4.44 o 
  -2   2   2     1612.92     1706.33     35.64 o 
  -1   2   2       11.67       16.28      1.68 o 
   0   2   2      600.87      716.89     31.82 o 
   1   2   2     7269.28     8862.26    260.80 o 
   2   2   2     3205.03     3283.51     63.50 o 
   3   2   2     1782.45     1755.14     33.68 o 
   4   2   2      362.53      359.86      7.84 o 
   5   2   2       27.68       31.44      2.65 o 
   6   2   2       82.91       79.11      8.53 o 
   7   2   2       27.14       31.97      3.21 o 
   8   2   2      107.03      101.16      3.99 o 
   9   2   2        2.53        3.95      2.64 o 
  10   2   2        2.79        2.47      3.03 o 
  -8   3   2        1.66        1.19      4.56 o 
  -7   3   2        1.16        2.43      3.86 o 
  -6   3   2       83.62       87.14      6.78 o 
  -5   3   2      105.77      104.50      3.85 o 
  -4   3   2       73.70       75.40      4.56 o 
  -3   3   2       95.84       99.95      4.99 o 
  -2   3   2     1280.23     1352.34     28.38 o 
  -1   3   2      663.32      671.54     15.35 o 
   0   3   2      112.10      101.12      1.58 o 
   2   3   2      300.20      297.70      8.42 o 
   3   3   2       53.66       53.97      1.76 o 
   4   3   2      361.28      347.10      8.55 o 
   5   3   2      381.60      405.75      9.96 o 
   6   3   2       23.74       24.93      2.83 o 
   7   3   2      107.33      112.51      7.58 o 
   8   3   2        3.98        4.24      2.18 o 
   9   3   2      101.80      110.02      4.37 o 
  10   3   2       34.06       33.10      3.56 o 
  -7   4   2        8.25        9.81      4.52 o 
  -6   4   2       56.60       64.35      5.13 o 
  -5   4   2       17.26       13.97      2.03 o 
  -4   4   2      177.82      184.49      7.86 o 
  -3   4   2       98.24       94.17      2.71 o 
  -2   4   2       49.98       54.80      2.29 o 
  -1   4   2      622.82      594.81     13.25 o 
   0   4   2      201.54      184.98      3.97 o 
   3   4   2      803.37      827.36     16.52 o 
   4   4   2       31.57       31.48      3.81 o 
   5   4   2      587.98      573.60     16.01 o 
   6   4   2       59.94       59.05      5.26 o 
   7   4   2       13.16       13.49      3.30 o 
   8   4   2       39.65       40.71      2.77 o 
   9   4   2       29.71       26.51      4.19 o 
  10   4   2       11.67       12.83      3.14 o 
  -4   5   2        3.30        2.26      2.39 o 
  -3   5   2       92.34       94.33      5.61 o 
  -2   5   2      354.98      377.99      8.35 o 
  -1   5   2       49.17       48.34      1.90 o 
   0   5   2       74.42       74.16      2.64 o 
   1   5   2      630.51      625.19     18.94 o 
   2   5   2      103.45      101.77      4.46 o 
   3   5   2      592.25      547.93     16.02 o 
   4   5   2      150.34      151.49      3.44 o 
   5   5   2       16.81       16.94      2.88 o 
   6   5   2      111.14      113.08      3.47 o 
   7   5   2       89.66       84.56      5.59 o 
   8   5   2      128.59      145.91     14.09 o 
   9   5   2      150.39      147.36      5.30 o 
  10   5   2        1.81        1.82      3.03 o 
  -4   6   2        6.19        6.21      3.16 o 
  -3   6   2      170.17      180.32      7.24 o 
  -2   6   2      135.67      150.64      6.27 o 
  -1   6   2        3.65        2.80      1.43 o 
   0   6   2      113.95      120.03      3.68 o 
   1   6   2      158.54      167.05      6.55 o 
   2   6   2      186.56      183.16      6.82 o 
   3   6   2      174.99      184.76      4.81 o 
   4   6   2       83.75       85.79      3.25 o 
   5   6   2       82.10       80.74      3.21 o 
   6   6   2       30.21       32.97      5.08 o 
   7   6   2      150.46      148.88      8.25 o 
   8   6   2        8.39        6.01      2.46 o 
   9   6   2        4.01        3.00      2.83 o 
  10   6   2        4.25        4.57      3.24 o 
  -3   7   2       11.18        9.20      3.68 o 
  -2   7   2        4.84        3.59      3.21 o 
  -1   7   2      428.41      421.89     13.97 o 
   0   7   2      523.20      513.14     15.38 o 
   1   7   2       76.19       79.91      4.39 o 
   2   7   2       79.05       75.63      4.05 o 
   3   7   2       14.86       12.40      1.68 o 
   4   7   2      237.15      233.95      5.72 o 
   5   7   2      246.89      227.18      8.35 o 
   6   7   2       49.86       57.16      4.67 o 
   7   7   2       86.12       84.15      7.32 o 
   8   7   2       29.34       33.08      3.24 o 
   9   7   2       13.45       17.74      3.62 o 
  10   7   2        3.75        2.26      3.23 o 
  -2   8   2        8.72        6.83      3.98 o 
  -1   8   2      341.37      350.78     12.20 o 
   0   8   2      100.61       99.68      5.74 o 
   1   8   2      171.33      168.07      6.67 o 
   2   8   2      132.09      122.22      5.69 o 
   4   8   2       95.05       86.67      3.21 o 
   5   8   2      235.19      235.74      9.01 o 
   6   8   2      164.63      152.87      7.36 o 
   7   8   2      209.39      209.72      9.43 o 
   8   8   2       17.09       20.43      4.44 o 
   9   8   2      103.17      109.27      5.07 o 
  10   8   2        1.60        1.63      3.38 o 
  -1   9   2        0.22        0.03      3.70 o 
   0   9   2        2.39        2.97      3.34 o 
   1   9   2       24.92       20.05      3.66 o 
   2   9   2       22.13       21.35      3.60 o 
   3   9   2       36.05       29.30      3.63 o 
   6   9   2       74.45       81.98      5.77 o 
   7   9   2       94.36       87.75      6.37 o 
   8   9   2        0.24        0.55      4.35 o 
   9   9   2       21.24       28.37      5.72 o 
  -1  10   2       22.03       23.27      4.92 o 
   0  10   2        7.74        7.30      4.44 o 
   1  10   2       28.28       24.99      4.32 o 
   2  10   2       22.11       17.84      4.05 o 
   3  10   2       39.15       40.39      4.44 o 
   4  10   2       16.52       19.84      3.93 o 
   1  11   2        0.74        0.02      4.44 o 
   2  11   2        3.80        4.34      4.29 o 
   3  11   2       56.58       61.27      5.56 o 
   4  11   2        5.38        4.72      3.71 o 
   5  11   2       48.55       52.15      5.42 o 
  -6 -10   3       31.01       30.68      5.75 o 
  -5 -10   3       55.82       57.52      4.05 o 
  -4 -10   3        3.11        2.63      3.10 o 
  -3 -10   3        5.83        7.26      3.13 o 
  -2 -10   3       53.77       45.88      3.70 o 
  -1 -10   3       24.66       24.26      3.65 o 
   0 -10   3        2.75        0.20      3.36 o 
  -5  -9   3       29.46       31.67      3.25 o 
  -4  -9   3      103.88       98.43      8.32 o 
  -3  -9   3       20.95       20.16      2.73 o 
  -2  -9   3      147.08      144.18      8.16 o 
  -1  -9   3       34.44       44.14      5.85 o 
   0  -9   3        2.88        0.52      2.82 o 
   1  -9   3       21.81       19.36      3.45 o 
   2  -9   3        3.27        0.69      3.42 o 
  -9  -8   3       30.03       27.61      6.02 o 
  -8  -8   3       17.25       13.12      4.94 o 
  -5  -8   3       13.99       15.01      3.37 o 
  -4  -8   3      128.88      139.34      6.19 o 
  -3  -8   3      149.75      144.19      4.85 o 
  -2  -8   3       10.76       10.38      2.35 o 
  -1  -8   3       11.85       14.25      2.51 o 
   0  -8   3       36.11       39.83      3.13 o 
   1  -8   3       21.73       21.17      2.72 o 
   2  -8   3       35.41       39.72      3.60 o 
   3  -8   3        6.07        9.86      3.38 o 
  -9  -7   3        1.69        0.60      4.77 o 
  -8  -7   3       21.63       21.70      4.58 o 
  -7  -7   3        9.76        6.17      3.60 o 
  -6  -7   3       44.67       42.62      3.65 o 
  -5  -7   3      377.05      384.47     13.02 o 
  -4  -7   3      163.86      153.03      7.19 o 
  -3  -7   3      154.17      145.97      5.49 o 
  -2  -7   3      223.29      212.80      6.70 o 
  -1  -7   3        0.65        1.85      1.90 o 
   0  -7   3       94.56       97.61      4.36 o 
   1  -7   3       74.24       68.49      3.40 o 
   2  -7   3        2.10        2.00      2.29 o 
   3  -7   3       26.86       22.07      3.03 o 
   4  -7   3        2.68        2.97      2.86 o 
 -10  -6   3       22.27       24.48      5.57 o 
  -9  -6   3       28.62       24.89      4.98 o 
  -8  -6   3       49.15       39.26      4.82 o 
  -7  -6   3        5.98        7.15      3.48 o 
  -6  -6   3      206.09      198.67      8.36 o 
  -5  -6   3      623.98      608.30     18.17 o 
  -4  -6   3      180.18      158.52      8.77 o 
  -3  -6   3      191.99      189.37      8.33 o 
  -2  -6   3       23.30       24.70      4.39 o 
  -1  -6   3       52.17       52.86      2.60 o 
   0  -6   3       67.39       72.86      3.14 o 
   1  -6   3       97.08      100.65      6.71 o 
   2  -6   3       48.25       53.73      2.96 o 
   3  -6   3        8.76       13.93      2.64 o 
   4  -6   3       18.07       18.85      2.91 o 
   5  -6   3        0.31        0.03      4.07 o 
 -10  -5   3        7.46       10.32      3.45 o 
  -9  -5   3       55.05       66.87      3.93 o 
  -8  -5   3       48.19       47.15      3.13 o 
  -7  -5   3       30.18       32.19      4.01 o 
  -6  -5   3      224.58      207.35      7.80 o 
  -5  -5   3      162.50      162.26      5.38 o 
  -4  -5   3      141.13      143.97      7.68 o 
  -3  -5   3       27.04       22.85      2.73 o 
  -2  -5   3       28.25       30.69      1.38 o 
  -1  -5   3      404.90      396.89      8.70 o 
   0  -5   3      306.18      310.52      7.38 o 
   1  -5   3      160.74      149.24      4.21 o 
   2  -5   3       78.52       88.05      8.26 o 
   3  -5   3      115.28      123.31      4.07 o 
   4  -5   3       54.59       56.26      4.09 o 
   5  -5   3        2.76        4.40      3.18 o 
   6  -5   3        6.17        5.76      4.29 o 
 -10  -4   3       29.65       29.67      3.74 o 
  -9  -4   3        0.81        0.12      2.86 o 
  -8  -4   3      160.71      171.35      5.98 o 
  -7  -4   3       29.98       25.27      2.46 o 
  -6  -4   3      131.94      135.86      3.35 o 
  -5  -4   3      244.92      234.56      5.65 o 
  -4  -4   3      534.28      528.47     11.97 o 
  -3  -4   3      550.21      516.71     11.14 o 
  -2  -4   3      834.37      820.06     15.18 o 
  -1  -4   3      133.81      142.25      3.68 o 
   0  -4   3      178.77      161.60      7.71 o 
   1  -4   3      164.54      169.78      5.90 o 
   2  -4   3        1.72        1.89      1.39 o 
   3  -4   3      198.51      203.33      5.87 o 
   4  -4   3        6.68        6.26      1.98 o 
   5  -4   3       46.45       45.30      2.89 o 
   6  -4   3       86.59       89.83      5.68 o 
   7  -4   3       17.94       23.51      4.79 o 
 -10  -3   3       41.75       39.39      5.95 o 
  -9  -3   3       45.53       41.28      3.58 o 
  -8  -3   3        9.13        8.02      2.31 o 
  -7  -3   3      184.08      187.37     10.20 o 
  -6  -3   3       20.27       19.99      1.43 o 
  -5  -3   3      448.90      460.15      8.49 o 
  -4  -3   3      209.59      235.43      5.73 o 
  -3  -3   3       87.87       89.11      3.75 o 
  -2  -3   3      744.84      736.06     14.92 o 
  -1  -3   3      438.37      426.34      7.39 o 
   0  -3   3      186.74      170.82      3.94 o 
   1  -3   3      176.71      163.11      3.72 o 
   2  -3   3      213.40      197.37      4.17 o 
   3  -3   3        5.10        5.55      1.09 o 
   4  -3   3       14.86       14.35      1.95 o 
   5  -3   3       94.12       92.99      4.73 o 
   6  -3   3        1.36        2.04      3.16 o 
   7  -3   3       57.63       61.78      5.07 o 
   8  -3   3        0.48        0.00      4.01 o 
 -10  -2   3        0.75        0.04      5.00 o 
  -9  -2   3        4.17        3.72      4.26 o 
  -8  -2   3       84.01       83.38      3.77 o 
  -7  -2   3        3.37        3.49      1.96 o 
  -6  -2   3      217.29      204.93      6.49 o 
  -5  -2   3        5.52        4.59      1.12 o 
  -4  -2   3       32.28       36.69      1.69 o 
  -3  -2   3     4395.05     4809.06    105.35 o 
  -2  -2   3      231.83      218.78      9.26 o 
  -1  -2   3      514.74      526.89     11.36 o 
   0  -2   3     2093.50     2103.81     34.13 o 
   1  -2   3      504.19      478.12      7.20 o 
   2  -2   3       53.80       49.08      2.25 o 
   3  -2   3       44.77       47.88      3.10 o 
   4  -2   3      511.21      543.02      9.52 o 
   5  -2   3       59.31       64.98      3.64 o 
   6  -2   3        0.86        1.40      1.99 o 
   7  -2   3       28.76       33.68      4.10 o 
   8  -2   3        8.06        8.83      3.87 o 
  -9  -1   3       32.95       31.54      5.18 o 
  -8  -1   3      117.27      132.50      5.00 o 
  -7  -1   3      211.01      196.55      5.59 o 
  -6  -1   3      213.64      209.05      4.62 o 
  -5  -1   3      395.89      403.15     15.00 o 
  -4  -1   3     1269.60     1396.20     21.67 o 
  -3  -1   3      690.74      778.81     11.59 o 
  -2  -1   3      274.36      300.06     10.97 o 
  -1  -1   3      206.57      185.70      5.24 o 
   0  -1   3     8433.13     9611.25    171.44 o 
   1  -1   3     3028.49     3182.75     60.35 o 
   2  -1   3      404.04      383.83      6.03 o 
   3  -1   3      419.21      423.63      8.42 o 
   4  -1   3       59.25       58.67      1.86 o 
   5  -1   3       91.12       97.17      5.56 o 
   6  -1   3       33.57       29.74      2.20 o 
   7  -1   3        6.78        8.99      2.30 o 
   8  -1   3       25.19       25.22      3.83 o 
   9  -1   3        3.50        3.05      3.01 o 
  -9   0   3        2.27        0.02      4.62 o 
  -7   0   3       28.84       22.78      2.33 o 
  -6   0   3      128.94      108.84      7.09 o 
  -5   0   3      568.94      613.55     16.76 o 
  -4   0   3      126.59      122.29      5.08 o 
  -3   0   3      117.07      128.66      1.87 o 
  -2   0   3     1030.18     1065.12     12.99 o 
  -1   0   3      260.41      227.70      4.11 o 
   0   0   3      209.01      168.68      3.25 o 
   1   0   3    16742.35    20773.17    552.70 o 
   2   0   3     1437.06     1309.48     26.47 o 
   3   0   3       45.61       52.49      1.86 o 
   4   0   3      222.56      214.49      4.71 o 
   5   0   3       30.01       30.35      2.03 o 
   6   0   3       24.60       30.25      3.93 o 
   7   0   3       39.29       40.87      2.69 o 
   8   0   3       48.31       39.52      4.54 o 
   9   0   3        4.04        1.35      2.83 o 
  -9   1   3       25.79       28.48      5.69 o 
  -8   1   3        1.43        0.02      4.08 o 
  -7   1   3       22.33       22.54      4.01 o 
  -6   1   3       37.12       38.38      1.82 o 
  -5   1   3       14.39       16.64      1.44 o 
  -4   1   3      176.19      189.10      4.33 o 
  -3   1   3      605.43      627.45     11.79 o 
  -2   1   3       57.93       57.61      6.46 o 
  -1   1   3      709.86      620.98      9.69 o 
   0   1   3      861.83      923.47     43.88 o 
   1   1   3     7011.57     8463.24    172.12 o 
   2   1   3     5555.49     5802.27    117.90 o 
   3   1   3     1141.92     1126.88     17.85 o 
   4   1   3       43.79       44.72      1.33 o 
   5   1   3      271.93      253.25      5.92 o 
   6   1   3       14.43       11.33      1.51 o 
   7   1   3      136.12      140.44      6.23 o 
   8   1   3       24.53       25.08      4.79 o 
   9   1   3       44.31       48.65     13.03 o 
  10   1   3        2.78        1.15      3.24 o 
  -8   2   3       19.35       12.53      4.70 o 
  -7   2   3       14.42       14.01      4.11 o 
  -6   2   3       11.72        9.34      3.86 o 
  -5   2   3      164.22      154.57      9.66 o 
  -4   2   3       30.00       29.65      2.18 o 
  -3   2   3       36.93       38.83      3.16 o 
  -2   2   3     1756.22     1800.31     61.55 o 
  -1   2   3       39.02       35.61      2.09 o 
   0   2   3      131.90      126.86      8.18 o 
   1   2   3      253.00      252.96      8.71 o 
   2   2   3      500.72      495.33     11.06 o 
   3   2   3      689.42      643.33     15.73 o 
   4   2   3        4.82        3.94      1.08 o 
   5   2   3     1057.65     1095.13     24.11 o 
   6   2   3       10.55        8.41      1.56 o 
   7   2   3       26.49       26.04      2.15 o 
   8   2   3       49.79       53.81      3.05 o 
   9   2   3       17.93       16.18      2.73 o 
  10   2   3        2.14        2.59      3.14 o 
  -8   3   3       18.99       18.92      5.12 o 
  -7   3   3       17.09       21.78      7.21 o 
  -6   3   3        6.52       10.37      2.54 o 
  -5   3   3      292.81      299.87      8.78 o 
  -4   3   3       15.15       14.90      1.59 o 
  -3   3   3      115.17      127.93      3.28 o 
  -2   3   3      478.55      488.50      8.89 o 
  -1   3   3      222.85      223.26      6.38 o 
   0   3   3      264.45      250.76      6.92 o 
   1   3   3       14.61       14.48      1.87 o 
   2   3   3       98.09       99.57      2.77 o 
   3   3   3      355.65      391.05      7.36 o 
   4   3   3      376.56      360.71     10.80 o 
   5   3   3      128.78      122.69      3.39 o 
   6   3   3       12.72        9.47      4.54 o 
   7   3   3       51.35       60.71      2.93 o 
   8   3   3       83.37       76.90      3.31 o 
   9   3   3       97.26      118.05      8.05 o 
  10   3   3        0.32        0.56      3.00 o 
  -7   4   3       34.51       36.84      3.78 o 
  -6   4   3       14.39       19.18      3.04 o 
  -5   4   3       24.08       23.38      3.63 o 
  -4   4   3      129.66      121.99      4.60 o 
  -3   4   3      279.08      266.17      6.73 o 
  -2   4   3      109.05      128.42     10.68 o 
  -1   4   3      495.56      476.30      9.80 o 
   0   4   3       95.59       97.28      2.37 o 
   3   4   3      205.45      207.44      4.98 o 
   4   4   3      842.33      866.36     20.84 o 
   5   4   3       83.76       98.84      8.52 o 
   6   4   3       26.43       30.22      2.04 o 
   7   4   3       20.47       21.32      2.11 o 
   8   4   3       17.25       13.05      2.26 o 
   9   4   3        9.14        7.93      2.41 o 
  10   4   3        2.30        1.48      2.66 o 
  -4   5   3       28.52       21.57      3.48 o 
  -3   5   3       47.79       41.82      3.78 o 
  -2   5   3      198.81      208.94      6.44 o 
  -1   5   3      109.47      123.11      3.68 o 
   0   5   3       29.07       24.51      1.39 o 
   4   5   3      446.60      440.27      9.72 o 
   5   5   3      256.53      252.10     12.92 o 
   6   5   3      209.98      205.73      5.47 o 
   7   5   3       32.44       32.63      2.67 o 
   8   5   3      102.74      115.59      4.35 o 
   9   5   3       47.02       47.89      3.29 o 
  10   5   3       25.70       32.29      3.60 o 
  -3   6   3       25.57       24.88      3.24 o 
  -2   6   3       65.17       62.47      5.01 o 
  -1   6   3       23.63       25.48      3.50 o 
   0   6   3       28.10       28.64      3.05 o 
   1   6   3      129.48      125.65      5.01 o 
   4   6   3      181.87      167.77      6.26 o 
   5   6   3      174.69      164.00      4.21 o 
   6   6   3       50.40       52.96      2.83 o 
   7   6   3       60.68       57.56      5.20 o 
   8   6   3       37.92       34.12      3.90 o 
   9   6   3        7.69        5.51      2.84 o 
  10   6   3        1.23        0.70      3.08 o 
  -2   7   3       18.39       12.08      3.21 o 
  -1   7   3      493.53      504.77     16.17 o 
   0   7   3       56.79       58.40      3.47 o 
   1   7   3      300.54      269.46      9.24 o 
   4   7   3      297.93      293.39     10.77 o 
   5   7   3       56.42       58.60      3.90 o 
   6   7   3      130.99      119.30     10.86 o 
   7   7   3       21.61       19.50      3.78 o 
   8   7   3        8.40        8.30      3.60 o 
   9   7   3       33.69       29.92      3.44 o 
  10   7   3        5.09        6.14      3.23 o 
  -1   8   3       29.82       28.41      3.63 o 
   0   8   3       73.48       73.86      4.59 o 
   1   8   3       87.75       91.19      4.84 o 
   2   8   3      224.47      205.91      7.96 o 
   3   8   3       15.63       13.31      2.81 o 
   4   8   3       22.42       22.82      3.21 o 
   5   8   3      253.65      241.57      9.62 o 
   6   8   3       36.72       42.52      4.34 o 
   7   8   3       31.04       32.16      4.58 o 
   8   8   3       86.92       81.50      5.65 o 
   9   8   3       17.80       14.79      3.07 o 
  10   8   3        6.10        1.62      3.43 o 
   0   9   3       77.28       79.63      5.35 o 
   1   9   3       66.54       63.99      4.62 o 
   2   9   3       15.98       18.40      3.31 o 
   3   9   3       43.73       45.48      3.99 o 
   5   9   3       29.72       31.65      3.99 o 
   6   9   3       17.71       15.72      3.95 o 
   7   9   3       10.74       10.22      4.13 o 
   8   9   3        9.50        9.75      4.82 o 
   9   9   3       17.12       20.99      5.39 o 
   0  10   3       16.65        9.38      4.10 o 
   1  10   3       50.28       53.05      4.89 o 
   2  10   3       17.99       13.03      3.77 o 
   3  10   3       51.70       40.64      4.35 o 
   4  10   3       20.14       18.97      3.83 o 
   8  10   3       23.58       20.64      5.92 o 
   1  11   3        0.70        1.06      4.22 o 
   2  11   3       27.23       21.01      4.77 o 
   3  11   3       36.20       44.03      4.86 o 
   4  11   3       25.16       33.06      4.74 o 
  -6 -10   4        0.81        1.62      5.25 o 
  -5 -10   4       10.41       11.02      3.34 o 
  -4 -10   4        9.82       10.11      3.16 o 
  -3 -10   4        9.96        8.31      3.15 o 
  -2 -10   4       18.85       12.55      3.37 o 
  -1 -10   4        8.93        4.61      3.38 o 
  -6  -9   4        1.34        0.01      4.02 o 
  -5  -9   4       93.58      109.12      5.79 o 
  -4  -9   4       24.61       29.04      6.24 o 
  -3  -9   4       26.03       23.83      2.90 o 
  -2  -9   4       13.18       11.71      2.86 o 
  -1  -9   4        6.53        7.03      2.87 o 
   0  -9   4       13.53       10.62      3.09 o 
   1  -9   4        6.00        8.66      3.30 o 
  -5  -8   4      213.65      226.90      6.72 o 
  -4  -8   4       26.72       25.28      5.10 o 
  -3  -8   4       89.99       78.45      3.74 o 
  -2  -8   4       10.06        8.58      2.34 o 
  -1  -8   4       24.61       22.69      2.58 o 
   0  -8   4       45.16       47.64      3.33 o 
   1  -8   4       29.42       30.55      4.73 o 
   2  -8   4       17.42       17.88      5.22 o 
   3  -8   4        7.38        6.08      3.47 o 
  -9  -7   4       11.31       15.08      5.12 o 
  -8  -7   4       35.59       48.41      5.18 o 
  -7  -7   4        2.08        0.08      3.42 o 
  -5  -7   4      152.36      149.29      6.26 o 
  -4  -7   4       94.02       94.46     10.58 o 
  -3  -7   4       71.94       79.38      8.38 o 
  -2  -7   4       59.20       57.80     10.65 o 
  -1  -7   4       37.78       42.64      2.78 o 
   0  -7   4       87.06       89.99      3.77 o 
   1  -7   4        7.15        6.02      2.69 o 
   2  -7   4       15.62       18.03      2.58 o 
   3  -7   4       46.13       43.40      8.72 o 
   4  -7   4        1.97        4.70      3.19 o 
  -9  -6   4       15.11        9.47      4.92 o 
  -8  -6   4       26.65       31.47      4.62 o 
  -7  -6   4        6.14        7.55      3.39 o 
  -6  -6   4       36.67       35.87      6.06 o 
  -5  -6   4       93.01       89.33      3.58 o 
  -4  -6   4       39.03       35.29      2.18 o 
  -3  -6   4       46.46       42.30      2.26 o 
  -2  -6   4       17.50       16.74      1.82 o 
  -1  -6   4       42.13       37.11      6.88 o 
   0  -6   4       72.67       72.35      3.02 o 
   1  -6   4       31.20       36.77      2.64 o 
   2  -6   4       38.14       37.49      5.60 o 
   3  -6   4       23.99       24.32      2.86 o 
   4  -6   4        0.99        0.09      2.71 o 
   5  -6   4        5.28        5.90      3.22 o 
 -10  -5   4        2.81        1.82      5.39 o 
  -9  -5   4       37.91       34.79      5.24 o 
  -8  -5   4        7.47        9.71      4.07 o 
  -7  -5   4      144.60      134.70      7.05 o 
  -6  -5   4       99.07      101.41      5.17 o 
  -5  -5   4       14.49       12.66      1.76 o 
  -4  -5   4      237.97      229.72      9.19 o 
  -3  -5   4      105.25       98.70      5.63 o 
  -2  -5   4       46.63       42.82      1.69 o 
  -1  -5   4      118.39      114.18      6.33 o 
   0  -5   4        3.65        4.32      1.56 o 
   1  -5   4       52.83       56.84      2.49 o 
   2  -5   4        7.78        6.13      1.93 o 
   3  -5   4       53.92       52.18      2.90 o 
   4  -5   4       11.25       12.23      2.45 o 
   5  -5   4        3.74        4.55      2.78 o 
   6  -5   4        0.12        0.40      3.78 o 
 -10  -4   4        1.58        4.10      5.27 o 
  -9  -4   4       96.58      104.40      4.70 o 
  -8  -4   4       33.25       38.67      4.42 o 
  -7  -4   4        3.34        8.83      3.34 o 
  -6  -4   4      136.54      136.56      4.45 o 
  -5  -4   4       29.65       27.66      1.86 o 
  -4  -4   4       72.89       69.26      3.97 o 
  -3  -4   4      503.35      480.22     10.29 o 
  -2  -4   4       16.28       16.94      1.21 o 
  -1  -4   4      217.25      213.12      3.83 o 
   0  -4   4      315.35      289.82      7.33 o 
   1  -4   4       93.20       99.62      2.94 o 
   2  -4   4       25.33       27.25      1.91 o 
   3  -4   4      183.13      182.66      5.23 o 
   4  -4   4       43.70       52.47      4.53 o 
   5  -4   4       38.65       35.46      3.02 o 
   6  -4   4        4.61        8.72      3.87 o 
   7  -4   4        0.04        0.52      4.46 o 
 -10  -3   4       26.78       25.47      5.96 o 
  -9  -3   4        4.98        0.04      4.46 o 
  -8  -3   4       26.39       25.90      2.83 o 
  -7  -3   4      304.74      288.34      7.36 o 
  -6  -3   4       91.21       88.04      4.13 o 
  -5  -3   4      268.60      250.01      6.40 o 
  -4  -3   4      244.97      232.43      5.71 o 
  -3  -3   4      311.39      282.64      7.49 o 
  -2  -3   4       65.43       72.99      3.11 o 
  -1  -3   4      250.25      250.15      6.62 o 
   0  -3   4      268.33      254.81     10.57 o 
   1  -3   4       86.15       69.49      2.80 o 
   2  -3   4       21.92       27.51      2.07 o 
   3  -3   4      100.46      100.04      3.25 o 
   4  -3   4       69.97       65.91      6.54 o 
   5  -3   4        3.80        3.10      2.08 o 
   6  -3   4        4.33        3.56      3.34 o 
   7  -3   4       19.53       17.78      4.20 o 
   8  -3   4        3.81        3.79      4.62 o 
  -9  -2   4       59.61       64.23      6.06 o 
  -8  -2   4       27.37       21.04      4.43 o 
  -7  -2   4       98.93      102.55      6.71 o 
  -6  -2   4      388.82      412.31      8.17 o 
  -5  -2   4       70.89       67.63      3.20 o 
  -4  -2   4       70.32       70.18      4.66 o 
  -3  -2   4      208.74      213.46      8.12 o 
  -2  -2   4      147.59      139.38      3.10 o 
  -1  -2   4      279.74      233.62      4.68 o 
   0  -2   4      279.10      249.52      5.60 o 
   1  -2   4       66.58       60.86      1.40 o 
   2  -2   4      235.50      248.60      5.28 o 
   3  -2   4       63.84       63.03      2.29 o 
   4  -2   4      143.68      132.71      5.35 o 
   5  -2   4      100.88       98.01      3.80 o 
   6  -2   4       14.74       12.95      2.14 o 
   7  -2   4       96.78      102.89      6.03 o 
   8  -2   4       10.14        8.61      4.02 o 
  -9  -1   4       60.94       68.53      6.49 o 
  -8  -1   4       31.34       28.19      4.50 o 
  -7  -1   4       41.38       46.63      6.39 o 
  -6  -1   4      444.50      491.68     31.32 o 
  -5  -1   4       46.05       53.30      5.65 o 
  -4  -1   4       48.13       48.64      1.75 o 
  -3  -1   4       54.94       65.05      4.80 o 
  -2  -1   4      347.30      338.65      6.40 o 
  -1  -1   4      212.89      209.47      7.63 o 
   0  -1   4      835.98      866.58     17.83 o 
   1  -1   4     2058.12     1862.19     35.33 o 
   2  -1   4      434.45      427.71     17.58 o 
   3  -1   4      241.17      233.20      5.45 o 
   4  -1   4       15.36       15.26      1.90 o 
   5  -1   4      242.83      260.71      5.21 o 
   6  -1   4        1.43        0.90      1.82 o 
   7  -1   4       23.76       20.62      2.94 o 
   8  -1   4       13.25        9.62      4.76 o 
   9  -1   4        2.25        1.28      4.13 o 
  -9   0   4        1.93        0.04      4.88 o 
  -8   0   4       21.34       23.17      4.74 o 
  -7   0   4        9.67        9.54      3.74 o 
  -6   0   4      604.78      664.77     12.21 o 
  -5   0   4      519.11      550.84      9.87 o 
  -4   0   4       88.38      113.92      9.79 o 
  -3   0   4      180.78      193.11     12.84 o 
  -2   0   4      335.91      389.96      7.91 o 
  -1   0   4      907.83      976.65     23.20 o 
   0   0   4      138.25      157.49      7.76 o 
   1   0   4     3294.31     3333.94     80.36 o 
   2   0   4     1153.49     1116.04     21.38 o 
   3   0   4       84.01       83.04      2.14 o 
   4   0   4      223.55      235.92      9.32 o 
   5   0   4       95.39       96.17      7.06 o 
   6   0   4       51.37       51.76      5.43 o 
   7   0   4       16.02       16.09      5.37 o 
   8   0   4       13.00       12.31      2.69 o 
   9   0   4       13.66        8.28      3.05 o 
  -9   1   4       12.50        6.67      5.12 o 
  -8   1   4       10.19       13.74      4.55 o 
  -7   1   4       19.50       17.67      2.63 o 
  -6   1   4       65.02       71.55      3.32 o 
  -5   1   4       36.63       35.04      2.95 o 
  -4   1   4       21.25       27.70      2.02 o 
  -3   1   4     1182.23     1383.61     30.70 o 
  -2   1   4      260.06      266.96      6.70 o 
  -1   1   4      654.16      613.36     13.54 o 
   0   1   4      102.49      115.06      3.21 o 
   1   1   4     4090.02     4432.99     75.76 o 
   2   1   4     5584.38     5820.47    127.70 o 
   3   1   4      103.37       91.35      2.23 o 
   4   1   4       28.90       23.44      2.57 o 
   5   1   4      387.11      391.91      9.57 o 
   6   1   4       62.71       61.08      2.84 o 
   7   1   4       40.66       36.22      2.31 o 
   8   1   4        2.24        1.67      2.23 o 
   9   1   4        1.12        2.56      2.70 o 
  -8   2   4        7.00       11.41      4.76 o 
  -7   2   4       14.01       12.08      2.89 o 
  -6   2   4        3.49        3.17      2.07 o 
  -5   2   4       50.12       49.00      7.27 o 
  -4   2   4      116.05      112.93      3.31 o 
  -3   2   4       41.55       31.24      7.65 o 
  -2   2   4      469.39      473.79     21.93 o 
  -1   2   4      834.66      813.78     17.43 o 
   0   2   4      818.01      788.51     20.62 o 
   1   2   4      725.47      718.55     13.75 o 
   2   2   4     2243.77     2239.05     41.65 o 
   3   2   4      573.46      545.38      9.41 o 
   4   2   4      320.02      328.00      5.82 o 
   5   2   4      456.83      436.17      9.40 o 
   6   2   4       33.01       34.57      2.01 o 
   7   2   4        3.90        3.56      1.91 o 
   8   2   4       12.31       11.67      2.34 o 
   9   2   4       28.65       28.59      3.06 o 
  10   2   4        5.56        3.56      3.13 o 
  -8   3   4       26.91       35.76      5.51 o 
  -7   3   4        7.03        2.18      2.80 o 
  -6   3   4       17.03       21.19      5.49 o 
  -5   3   4      246.62      259.65      7.75 o 
  -4   3   4       80.95       89.58      2.15 o 
  -3   3   4      843.20      824.45     16.22 o 
  -2   3   4       67.18       71.03      3.83 o 
  -1   3   4      367.28      353.62      8.44 o 
   0   3   4      294.89      285.19      9.50 o 
   1   3   4     1010.77     1038.86     18.54 o 
   2   3   4      235.31      225.30     12.51 o 
   3   3   4      111.71       97.63      4.28 o 
   4   3   4      739.41      705.11     14.19 o 
   5   3   4      145.11      151.69      9.98 o 
   6   3   4       63.64       65.41      2.56 o 
   7   3   4       25.90       37.37      7.57 o 
   8   3   4       30.93       31.07      2.80 o 
   9   3   4       26.10       31.53      3.01 o 
  10   3   4        0.47        0.18      2.80 o 
  -7   4   4       15.66       13.35      6.56 o 
  -6   4   4       11.60        6.92      2.72 o 
  -5   4   4       93.98       93.24      7.73 o 
  -4   4   4      143.82      157.87      6.72 o 
  -3   4   4        4.99        3.48      1.39 o 
  -2   4   4      281.52      288.09      7.42 o 
  -1   4   4     1385.54     1419.12     28.89 o 
   0   4   4      131.67      112.26      3.09 o 
   1   4   4      576.36      562.24     18.57 o 
   2   4   4      268.72      259.26      8.18 o 
   3   4   4       62.98       62.56      2.17 o 
   4   4   4       74.57       66.38      1.93 o 
   5   4   4      173.64      171.55      4.89 o 
   6   4   4       76.12       74.34      3.25 o 
   7   4   4       52.51       48.37      5.69 o 
   8   4   4       15.85       17.31      4.11 o 
   9   4   4       28.39       30.98      3.92 o 
  10   4   4       21.38       19.20      3.29 o 
  -6   5   4       12.35        4.98      4.62 o 
  -5   5   4       18.95       25.94      3.16 o 
  -4   5   4       90.86       77.47      4.85 o 
  -3   5   4      173.90      172.39      7.12 o 
  -2   5   4       75.62       78.62      2.87 o 
  -1   5   4      371.15      359.36      8.22 o 
   0   5   4       14.37       11.88      1.29 o 
   1   5   4       60.45       76.09      3.54 o 
   3   5   4      621.67      631.58     17.65 o 
   4   5   4      233.22      251.66     10.26 o 
   5   5   4       11.54        9.87      1.62 o 
   6   5   4       23.40       20.64      2.33 o 
   7   5   4       20.57       21.23      2.83 o 
   8   5   4       79.14       73.71      3.51 o 
   9   5   4        3.52        1.96      2.55 o 
  10   5   4        4.74        3.99      3.05 o 
  -3   6   4       23.38       22.02      3.42 o 
  -2   6   4       97.56       98.51      5.48 o 
  -1   6   4       34.00       35.58      2.08 o 
   0   6   4       12.02       10.39      1.58 o 
   1   6   4       66.14       60.20      3.06 o 
   4   6   4        9.53        8.51      1.49 o 
   5   6   4      177.38      163.15      4.88 o 
   6   6   4      138.29      145.06      7.34 o 
   7   6   4       16.55       15.76      2.49 o 
   8   6   4      132.28      141.68      8.88 o 
   9   6   4        2.78        1.83      2.41 o 
  10   6   4        7.39        2.02      2.95 o 
  -1   7   4      196.31      209.67      7.79 o 
   0   7   4      221.02      220.91     10.01 o 
   1   7   4      436.57      427.71     13.72 o 
   4   7   4       19.99       20.54      2.93 o 
   5   7   4       74.57       66.95      4.38 o 
   6   7   4      380.02      363.41      9.27 o 
   7   7   4       33.04       31.99      2.71 o 
   8   7   4        1.84        0.83      2.55 o 
   9   7   4        2.75        2.78      2.74 o 
  10   7   4        8.43        6.58      3.41 o 
   0   8   4       34.08       33.21      3.65 o 
   1   8   4      203.71      179.40      6.97 o 
   2   8   4      148.71      145.61      6.35 o 
   4   8   4       41.96       45.20      3.63 o 
   5   8   4      286.18      299.11     11.35 o 
   6   8   4       77.45       69.29      5.05 o 
   7   8   4       68.14       68.30      3.49 o 
   8   8   4       68.83       84.78      4.56 o 
   9   8   4        0.11        0.03      2.78 o 
  10   8   4        7.93        7.14      3.54 o 
   1   9   4      105.42      105.74      5.49 o 
   2   9   4       43.10       41.75      3.77 o 
   3   9   4       11.50       12.98      3.04 o 
   4   9   4        7.29        4.40      3.31 o 
   5   9   4        3.98        1.21      3.63 o 
   6   9   4      116.44      123.30      7.01 o 
   7   9   4       18.57       26.92      4.92 o 
   8   9   4       17.31       21.52      5.00 o 
   9   9   4       11.03       15.74      5.54 o 
   1  10   4       28.90       19.74      3.99 o 
   2  10   4        4.87        2.93      3.45 o 
   3  10   4       76.60       78.28      5.23 o 
   7  10   4       25.16       24.12      4.95 o 
   8  10   4        5.09        5.43      5.03 o 
   2  11   4       34.54       46.83      5.27 o 
   3  11   4        7.66        5.75      3.86 o 
   4  11   4       78.73       66.94      5.27 o 
  -5 -10   5        5.49        4.50      3.29 o 
  -4 -10   5       17.18       18.02      5.18 o 
  -3 -10   5        7.81        7.98      3.43 o 
  -2 -10   5        1.33        0.67      3.19 o 
  -6  -9   5       18.34       13.28      5.07 o 
  -5  -9   5       17.49       23.15      3.25 o 
  -4  -9   5       52.10       51.89      3.70 o 
  -3  -9   5       34.12       42.52      3.54 o 
  -2  -9   5        4.97        4.09      2.77 o 
  -1  -9   5        6.12        3.91      2.93 o 
   0  -9   5        4.78        4.65      3.11 o 
   1  -9   5        2.18        2.02      3.42 o 
  -5  -8   5       37.62       37.18      5.30 o 
  -4  -8   5       53.02       65.27      5.73 o 
  -3  -8   5       43.89       43.10      3.14 o 
  -2  -8   5       21.28       17.15      2.66 o 
  -1  -8   5       55.14       62.65      3.43 o 
   0  -8   5       25.59       24.28      2.85 o 
   1  -8   5       11.54        8.24      2.97 o 
   2  -8   5       19.95       18.73      3.44 o 
  -9  -7   5       28.44       29.82      5.63 o 
  -8  -7   5       44.32       46.52      5.65 o 
  -6  -7   5       30.09       28.74      3.53 o 
  -5  -7   5       33.22       33.98      3.68 o 
  -4  -7   5      211.79      207.04      6.22 o 
  -3  -7   5      446.84      446.69     10.32 o 
  -2  -7   5       33.00       28.14      2.47 o 
  -1  -7   5       55.29       58.18      4.26 o 
   0  -7   5       11.15        9.66      2.28 o 
   1  -7   5       12.30       14.81      3.61 o 
   2  -7   5       41.52       46.11      3.50 o 
   3  -7   5       17.94       13.94      4.30 o 
   4  -7   5        0.02        0.04      3.06 o 
  -9  -6   5       16.92       11.36      5.09 o 
  -8  -6   5       50.33       37.94      5.06 o 
  -7  -6   5       15.81       12.35      3.74 o 
  -6  -6   5       24.99       22.30      2.72 o 
  -5  -6   5       45.15       43.44      2.66 o 
  -4  -6   5      177.83      180.63      4.86 o 
  -3  -6   5       23.92       21.40      2.31 o 
  -2  -6   5      103.49      107.92      3.74 o 
  -1  -6   5       89.40       87.02      5.85 o 
   0  -6   5      171.60      155.06      8.96 o 
   1  -6   5       54.85       44.50      3.90 o 
   2  -6   5       11.48       11.84      2.41 o 
   3  -6   5       56.88       66.87      9.79 o 
   4  -6   5        3.55        1.65      2.86 o 
   5  -6   5        6.43        5.51      3.38 o 
  -9  -5   5        1.84        0.56      4.64 o 
  -8  -5   5       17.55       22.56      4.59 o 
  -7  -5   5      123.72      117.74      6.36 o 
  -6  -5   5       31.17       28.45      2.53 o 
  -5  -5   5       84.78       95.68      3.57 o 
  -4  -5   5      298.97      284.55      6.80 o 
  -3  -5   5        9.47        9.62      1.25 o 
  -2  -5   5        3.20        1.59      1.46 o 
  -1  -5   5       40.31       43.47      2.30 o 
   0  -5   5       21.72       20.77      2.52 o 
   1  -5   5       84.10       75.67      2.99 o 
   2  -5   5        6.66        5.50      1.91 o 
   3  -5   5       17.67       20.42      4.48 o 
   4  -5   5       12.67        9.73      2.46 o 
   5  -5   5        3.02        3.77      2.93 o 
   6  -5   5        3.09        3.95      3.39 o 
  -9  -4   5       27.55       23.38      5.29 o 
  -8  -4   5       17.52       25.12      4.62 o 
  -7  -4   5       86.39       65.65      4.94 o 
  -6  -4   5      112.81      110.79      3.78 o 
  -5  -4   5        3.61        5.32      1.67 o 
  -4  -4   5      166.79      169.91      4.94 o 
  -3  -4   5      599.85      580.55     10.44 o 
  -2  -4   5       28.12       31.29      3.16 o 
  -1  -4   5      333.19      318.55      9.56 o 
   0  -4   5      576.42      561.53     13.00 o 
   1  -4   5       33.45       42.66      2.94 o 
   2  -4   5       53.97       59.87      2.75 o 
   3  -4   5        7.05        7.75      2.12 o 
   4  -4   5        3.78        3.28      2.99 o 
   5  -4   5       20.21       25.60      3.02 o 
   6  -4   5        7.17        6.63      2.94 o 
   7  -4   5        8.75       11.78      4.37 o 
  -9  -3   5        4.99        7.64      4.35 o 
  -8  -3   5       11.79        7.49      4.32 o 
  -7  -3   5       31.73       24.74      2.53 o 
  -6  -3   5      167.59      189.02      5.44 o 
  -5  -3   5      158.16      170.58      4.51 o 
  -4  -3   5      101.77      117.27      5.62 o 
  -3  -3   5      935.24      979.05     22.44 o 
  -2  -3   5       98.62       89.78      2.36 o 
  -1  -3   5      134.21      133.52      5.65 o 
   0  -3   5      319.17      336.95      6.84 o 
   1  -3   5      141.49      132.72      4.09 o 
   2  -3   5       28.90       20.57      4.54 o 
   3  -3   5       56.07       61.02      2.83 o 
   4  -3   5       74.22       73.02      2.94 o 
   5  -3   5        6.79        6.91      2.34 o 
   6  -3   5        9.94        8.55      2.59 o 
   7  -3   5       11.64       13.76      4.29 o 
  -9  -2   5       12.68        9.78      5.07 o 
  -8  -2   5       46.47       43.48      5.18 o 
  -7  -2   5      127.40      142.07      7.34 o 
  -6  -2   5       22.18       23.95      2.81 o 
  -5  -2   5      290.48      328.95      8.78 o 
  -4  -2   5      115.12      130.03      4.13 o 
  -3  -2   5      282.77      297.39      5.88 o 
  -2  -2   5     2442.99     2436.57     49.61 o 
  -1  -2   5      374.59      342.64      6.83 o 
   0  -2   5      584.30      576.62     11.91 o 
   1  -2   5      215.35      229.23      5.62 o 
   2  -2   5      140.82      137.26      3.26 o 
   3  -2   5       30.00       34.20      2.42 o 
   4  -2   5       74.41       71.74      2.44 o 
   5  -2   5       42.85       49.74      3.62 o 
   6  -2   5        8.25       10.81      3.31 o 
   7  -2   5        4.31        6.05      3.30 o 
   8  -2   5        2.50        0.34      3.92 o 
  -9  -1   5       28.18       22.62      5.45 o 
  -8  -1   5       13.64       12.01      4.49 o 
  -7  -1   5      165.94      165.31      8.23 o 
  -6  -1   5       13.04       11.89      2.32 o 
  -5  -1   5        2.28        1.59      1.18 o 
  -4  -1   5       90.11       99.83      3.72 o 
  -3  -1   5      521.34      646.32     16.99 o 
  -2  -1   5      169.02      169.41      4.70 o 
  -1  -1   5      126.34      108.26      2.36 o 
   0  -1   5      168.85      165.89      4.81 o 
   1  -1   5      649.10      636.71     14.80 o 
   2  -1   5       64.11       51.62      2.23 o 
   3  -1   5        9.02       10.55      1.17 o 
   4  -1   5      181.08      195.69      4.04 o 
   5  -1   5       43.74       46.08      2.31 o 
   6  -1   5       12.41        8.78      4.31 o 
   7  -1   5       14.08       13.60      2.49 o 
   8  -1   5       39.25       33.45      4.53 o 
   9  -1   5        2.90        1.43      4.17 o 
  -9   0   5        2.39        1.86      5.10 o 
  -8   0   5       15.86       12.78      4.65 o 
  -7   0   5       49.54       48.11      2.99 o 
  -6   0   5        5.75        6.45      2.02 o 
  -5   0   5      620.63      678.49     12.49 o 
  -4   0   5       92.79       92.80      2.60 o 
  -3   0   5       32.11       30.50      5.81 o 
  -2   0   5      287.45      307.50      9.30 o 
  -1   0   5      279.63      279.46      7.28 o 
   0   0   5       76.47       93.11      5.97 o 
   1   0   5      866.74      912.90     19.47 o 
   2   0   5      538.40      555.59     11.31 o 
   3   0   5       91.01       86.10      2.39 o 
   4   0   5       57.46       54.65      2.51 o 
   5   0   5       99.82      102.25      5.80 o 
   6   0   5       22.40       19.19      1.93 o 
   7   0   5       23.32       20.78      2.45 o 
   8   0   5       30.56       29.74      2.97 o 
   9   0   5       17.36       16.74      3.25 o 
  -8   1   5       24.26       27.00      5.29 o 
  -7   1   5       74.10       74.69      3.54 o 
  -6   1   5      288.79      317.72      8.53 o 
  -5   1   5      292.84      299.80      9.46 o 
  -4   1   5      272.52      263.34      4.36 o 
  -3   1   5      119.74      135.42      9.41 o 
  -2   1   5      389.16      421.03     15.18 o 
  -1   1   5      289.27      291.37      7.31 o 
   0   1   5       29.49       25.49      1.68 o 
   1   1   5      357.66      348.20      4.59 o 
   2   1   5      221.67      222.35      6.29 o 
   3   1   5      214.80      190.49     10.17 o 
   4   1   5      374.86      355.87      6.73 o 
   5   1   5      159.30      167.05      5.57 o 
   6   1   5      168.80      162.59      5.19 o 
   7   1   5       44.08       53.27      4.91 o 
   8   1   5        9.96        9.40      2.59 o 
   9   1   5        4.31        2.91      2.81 o 
  -8   2   5        4.06        6.67      4.68 o 
  -7   2   5       11.28       11.97      2.72 o 
  -6   2   5       80.99       78.69      3.55 o 
  -5   2   5       11.01        9.53      2.09 o 
  -4   2   5      210.41      209.14      6.24 o 
  -3   2   5       13.98       14.66      1.17 o 
  -2   2   5      292.70      303.62      8.38 o 
  -1   2   5     2749.74     2816.69     54.48 o 
   0   2   5       19.90       18.19      0.57 o 
   1   2   5        9.93       10.23      0.72 o 
   2   2   5     1208.02     1157.22     23.91 o 
   3   2   5      131.14      135.87      8.54 o 
   4   2   5      218.81      212.54      5.94 o 
   5   2   5      351.24      367.80      8.97 o 
   6   2   5       54.07       54.02      6.93 o 
   7   2   5        8.33        8.81      2.16 o 
   8   2   5        8.40        7.26      2.30 o 
   9   2   5       12.61       14.34      4.21 o 
  10   2   5        1.62        0.78      3.21 o 
  -7   3   5       12.43       14.46      2.94 o 
  -6   3   5       11.11       16.01      2.76 o 
  -5   3   5      133.73      136.61     12.26 o 
  -4   3   5      231.25      230.69      8.11 o 
  -3   3   5       41.46       39.59      3.41 o 
  -2   3   5      266.47      257.12      8.73 o 
  -1   3   5      721.10      708.46     17.14 o 
   0   3   5      167.24      178.39      4.17 o 
   1   3   5       83.10       77.74      2.59 o 
   2   3   5      335.08      319.73     15.48 o 
   3   3   5      209.43      206.44      4.83 o 
   4   3   5       94.31       85.30      2.19 o 
   5   3   5       99.69      106.57      3.51 o 
   6   3   5      131.68      123.22      3.75 o 
   7   3   5       25.86       24.52      2.31 o 
   8   3   5       18.34       18.65      2.64 o 
   9   3   5        0.43        1.21      2.65 o 
  10   3   5        8.70        8.49      3.21 o 
  -7   4   5        6.12        5.07      3.18 o 
  -6   4   5       18.55       20.98      3.78 o 
  -5   4   5      151.30      151.66      5.54 o 
  -4   4   5       63.22       60.68      3.01 o 
  -3   4   5       25.48       27.18      2.36 o 
  -2   4   5      180.57      167.25      8.04 o 
  -1   4   5       69.66       65.40      3.33 o 
   0   4   5      369.50      383.68      8.32 o 
   1   4   5      561.58      534.79     12.42 o 
   2   4   5      595.48      622.53     13.63 o 
   3   4   5      122.50      118.15      8.85 o 
   4   4   5      128.74      113.73      2.44 o 
   5   4   5      232.82      232.02     15.08 o 
   6   4   5      227.52      231.25      6.68 o 
   7   4   5       68.72       71.95      3.30 o 
   8   4   5        2.34        1.61      2.26 o 
   9   4   5       44.44       39.99      3.18 o 
  10   4   5        5.75        7.12      3.25 o 
  -6   5   5        2.22        2.21      3.18 o 
  -5   5   5        2.61        0.89      2.67 o 
  -4   5   5       94.50       98.97      4.27 o 
  -3   5   5        7.04        4.72      2.92 o 
  -2   5   5       51.53       49.64      3.38 o 
  -1   5   5      109.96      109.81      3.21 o 
   0   5   5       16.40       17.57      1.81 o 
   1   5   5      212.52      223.19      7.82 o 
   3   5   5       32.84       39.07      1.91 o 
   4   5   5      436.40      457.25     13.75 o 
   5   5   5      161.84      185.10      6.71 o 
   6   5   5       35.92       28.99      5.13 o 
   7   5   5       38.46       34.20      2.50 o 
   8   5   5       19.75       17.54      2.23 o 
   9   5   5        4.21        4.72      2.65 o 
  10   5   5       12.05        7.58      3.07 o 
  -5   6   5       13.97       11.84      5.36 o 
  -4   6   5       20.26       24.60      3.13 o 
  -3   6   5        5.45        6.10      3.21 o 
  -2   6   5      227.84      204.41      8.12 o 
  -1   6   5      449.24      437.93     14.74 o 
   0   6   5       30.40       32.34      2.01 o 
   1   6   5       94.01       86.87      3.71 o 
   4   6   5       83.08       87.22      3.04 o 
   5   6   5      126.24      125.34      4.33 o 
   6   6   5       48.57       52.24      7.84 o 
   7   6   5       21.34       15.24      2.34 o 
   8   6   5       52.18       47.25      3.97 o 
   9   6   5       10.94       13.00      2.93 o 
  10   6   5        4.52        3.37      2.99 o 
  -1   7   5       45.56       48.50      3.95 o 
   0   7   5      380.45      396.53      9.16 o 
   1   7   5      324.63      308.05     10.29 o 
   5   7   5       47.85       49.31      6.34 o 
   6   7   5      121.09      118.39      7.31 o 
   7   7   5       57.78       54.96      3.21 o 
   8   7   5       19.66       22.18      4.49 o 
   9   7   5        7.18        5.91      2.93 o 
  10   7   5        8.98        5.91      3.37 o 
   1   8   5       14.42       14.85      2.62 o 
   2   8   5      293.81      269.37      9.18 o 
   5   8   5       95.69       97.42      5.59 o 
   6   8   5      112.00      111.55      6.18 o 
   7   8   5       40.98       39.10      3.16 o 
   8   8   5       27.95       28.05      3.03 o 
   9   8   5        6.47        7.80      3.01 o 
  10   8   5       19.78       20.64      3.76 o 
   2   9   5      158.53      149.55      6.80 o 
   4   9   5       24.13       16.81      3.71 o 
   5   9   5       41.78       40.61      4.40 o 
   6   9   5       44.40       37.22      4.59 o 
   7   9   5       44.54       47.22      5.09 o 
   8   9   5       46.41       55.12      6.00 o 
   9   9   5        1.28        0.32      3.02 o 
   2  10   5       48.54       42.62      4.19 o 
   3  10   5       23.47       24.11      3.96 o 
   6  10   5       18.77       16.72      4.85 o 
   7  10   5       35.88       31.86      5.22 o 
   8  10   5        5.56        5.89      5.07 o 
   3  11   5        0.63        0.01      3.58 o 
   4  11   5       41.26       37.76      4.58 o 
  -6  -9   6       18.37       17.69      5.27 o 
  -5  -9   6        1.92        1.41      3.06 o 
  -4  -9   6       35.45       37.14      3.74 o 
  -3  -9   6       20.43       22.83      7.28 o 
  -2  -9   6        1.49        0.14      2.81 o 
  -1  -9   6        5.65        5.92      3.28 o 
   0  -9   6        3.91        6.54      3.27 o 
  -6  -8   6        7.87        6.03      2.85 o 
  -5  -8   6       17.90       16.64      2.99 o 
  -4  -8   6       40.22       42.74      3.12 o 
  -3  -8   6       36.75       38.75      5.10 o 
  -2  -8   6       37.26       32.65      3.03 o 
  -1  -8   6        0.30        0.61      2.54 o 
   0  -8   6       13.46       14.23      4.91 o 
   1  -8   6       21.50       21.99      3.32 o 
   2  -8   6        6.85        4.71      3.89 o 
  -6  -7   6        9.03       10.20      3.52 o 
  -5  -7   6       14.98       12.92      2.40 o 
  -4  -7   6      168.72      171.71      7.59 o 
  -3  -7   6      130.67      138.30      4.83 o 
  -2  -7   6       18.75       18.86      2.43 o 
  -1  -7   6        6.48        6.18      2.23 o 
   0  -7   6        2.26        1.81      2.24 o 
   1  -7   6       19.37       16.67      2.72 o 
   2  -7   6        0.77        0.79      2.78 o 
   3  -7   6        4.69        3.41      3.17 o 
  -9  -6   6       11.65       11.38      5.30 o 
  -8  -6   6       22.16       21.28      4.80 o 
  -7  -6   6       30.01       20.33      4.43 o 
  -6  -6   6       34.10       30.20      3.05 o 
  -5  -6   6       30.83       31.67      3.59 o 
  -4  -6   6      158.89      161.55      4.81 o 
  -3  -6   6        2.81        1.80      1.80 o 
  -2  -6   6        9.02        6.97      2.40 o 
  -1  -6   6        3.21        3.07      1.77 o 
   0  -6   6       10.51        9.22      2.16 o 
   1  -6   6        2.61        0.13      2.08 o 
   2  -6   6       47.45       48.83     12.19 o 
   3  -6   6       25.36       23.43      3.06 o 
   4  -6   6        0.75        0.02      2.95 o 
  -9  -5   6        2.92        2.42      4.94 o 
  -8  -5   6       14.94       14.45      4.55 o 
  -7  -5   6       33.07       31.48      4.41 o 
  -6  -5   6        5.89        2.56      2.13 o 
  -5  -5   6       61.60       56.27      3.96 o 
  -4  -5   6       30.40       28.80      3.32 o 
  -3  -5   6       29.70       32.15      2.17 o 
  -2  -5   6       54.69       49.67      3.84 o 
  -1  -5   6       21.62       20.15      1.96 o 
   0  -5   6       36.96       35.67      6.38 o 
   1  -5   6       37.27       40.12      2.62 o 
   2  -5   6       20.86       18.73      2.40 o 
   3  -5   6       23.00       23.72      2.63 o 
   4  -5   6       60.42       60.35      9.70 o 
   5  -5   6        3.77        3.33      3.16 o 
  -9  -4   6       20.64       20.78      5.51 o 
  -8  -4   6       35.27       30.77      5.01 o 
  -6  -4   6       47.94       43.98      2.53 o 
  -5  -4   6       53.98       57.76      2.85 o 
  -4  -4   6       16.93       16.18      2.51 o 
  -3  -4   6       58.50       55.65      2.94 o 
  -2  -4   6      291.73      279.02     11.20 o 
  -1  -4   6      136.24      132.35      5.98 o 
   0  -4   6       54.82       57.01      3.08 o 
   1  -4   6      153.42      158.39      4.30 o 
   2  -4   6       64.15       67.65      3.04 o 
   3  -4   6       90.69       95.81      3.84 o 
   4  -4   6       64.29       73.57      3.55 o 
   5  -4   6        7.90        6.94      3.70 o 
   6  -4   6        2.72        3.03      3.63 o 
  -9  -3   6       45.02       38.82      6.10 o 
  -8  -3   6       65.83       58.17      5.79 o 
  -7  -3   6       89.57       77.86      5.64 o 
  -6  -3   6      293.23      319.33      8.55 o 
  -5  -3   6       21.11       22.71      2.00 o 
  -4  -3   6      108.63      102.83      3.56 o 
  -3  -3   6      166.46      157.12      4.20 o 
  -2  -3   6      170.17      143.72      3.58 o 
  -1  -3   6      110.28      102.47      3.89 o 
   0  -3   6       10.11        9.38      1.45 o 
   1  -3   6       34.67       32.62      1.66 o 
   2  -3   6       78.97       89.06      2.92 o 
   3  -3   6       25.92       28.45      4.73 o 
   4  -3   6       40.95       42.13      3.81 o 
   5  -3   6        0.39        0.41      2.34 o 
   6  -3   6        0.44        0.03      3.16 o 
   7  -3   6        1.64        1.24      4.22 o 
  -9  -2   6       19.42       13.56      5.50 o 
  -8  -2   6       49.95       56.01      5.99 o 
  -7  -2   6       30.45       31.90      4.23 o 
  -6  -2   6        1.79        5.18      2.09 o 
  -5  -2   6      187.46      199.73      5.61 o 
  -4  -2   6      139.04      146.73      3.85 o 
  -3  -2   6       39.81       33.69      2.31 o 
  -2  -2   6      401.63      372.15      6.19 o 
  -1  -2   6      249.18      215.59      4.18 o 
   0  -2   6       57.05       63.90      2.06 o 
   1  -2   6      550.59      571.04     13.33 o 
   2  -2   6       19.87       18.55      2.37 o 
   3  -2   6        6.73        3.26      1.12 o 
   4  -2   6       78.36       86.20      3.20 o 
   5  -2   6       13.53       10.51      4.04 o 
   6  -2   6        3.92        2.45      3.30 o 
   7  -2   6        0.23        0.01      3.58 o 
   8  -2   6        6.59        4.98      3.80 o 
  -9  -1   6        8.11        4.96      4.62 o 
  -8  -1   6       61.73       57.91      5.82 o 
  -7  -1   6       83.31       89.33      8.98 o 
  -6  -1   6      198.45      221.32      6.41 o 
  -5  -1   6      103.11      104.28      4.75 o 
  -4  -1   6       31.02       31.81      1.81 o 
  -3  -1   6      143.47      160.51      5.53 o 
  -2  -1   6       98.54      100.93      3.23 o 
  -1  -1   6      259.13      249.54      5.00 o 
   0  -1   6       40.30       40.68      2.17 o 
   1  -1   6      866.32      884.80     16.99 o 
   2  -1   6      311.26      310.73      7.79 o 
   3  -1   6       71.34       69.95      2.09 o 
   4  -1   6       24.96       26.48      1.83 o 
   5  -1   6       22.08       19.97      2.22 o 
   6  -1   6       15.29       19.31      6.16 o 
   7  -1   6        5.34        2.22      3.34 o 
   8  -1   6        1.83        1.15      3.37 o 
  -8   0   6        1.07        0.08      4.53 o 
  -7   0   6       41.68       40.61      2.90 o 
  -6   0   6       58.12       60.65      3.25 o 
  -5   0   6       11.47        8.07      3.17 o 
  -4   0   6      184.29      192.95      6.04 o 
  -3   0   6      340.14      380.41     13.08 o 
  -2   0   6      327.71      352.30      6.37 o 
  -1   0   6      806.43      807.17     16.42 o 
   0   0   6      384.33      399.67      7.03 o 
   1   0   6      198.28      195.65      5.59 o 
   2   0   6     2943.72     2965.96     58.89 o 
   3   0   6      179.89      198.05      8.21 o 
   4   0   6       63.05       60.38      4.91 o 
   5   0   6       12.17       11.07      2.04 o 
   6   0   6       17.18       12.83      1.94 o 
   7   0   6        9.53        7.69      2.41 o 
   8   0   6        5.70        5.15      2.70 o 
   9   0   6        8.98       17.38      4.52 o 
  -8   1   6       79.02       87.30      6.91 o 
  -7   1   6        0.09        0.13      2.40 o 
  -6   1   6      105.29       97.53      7.32 o 
  -5   1   6       56.69       59.78      3.09 o 
  -4   1   6        2.52        3.06      1.51 o 
  -3   1   6      114.46       99.79      4.10 o 
  -2   1   6       49.95       55.37      4.47 o 
  -1   1   6      242.85      218.44      4.31 o 
   0   1   6      472.96      494.94      9.56 o 
   1   1   6      328.03      304.73      5.62 o 
   2   1   6      110.65      111.53      2.93 o 
   3   1   6      225.06      183.12      4.53 o 
   4   1   6      144.54      136.54      3.01 o 
   5   1   6       42.24       40.87      2.87 o 
   6   1   6      179.19      190.88     11.33 o 
   7   1   6        0.65        0.39      1.89 o 
   8   1   6       37.03       35.84      3.28 o 
   9   1   6        2.44        3.53      3.04 o 
  -8   2   6        4.92        3.11      4.97 o 
  -7   2   6       28.75       26.70      2.97 o 
  -6   2   6       35.07       29.29      2.72 o 
  -5   2   6       17.32       16.11      2.19 o 
  -4   2   6      171.08      171.66      4.71 o 
  -3   2   6      149.62      151.75      3.80 o 
  -2   2   6       91.38       90.40      4.83 o 
  -1   2   6      715.50      720.13     16.24 o 
   0   2   6      127.78      126.10      3.93 o 
   1   2   6       41.07       40.91      2.67 o 
   2   2   6      303.89      297.73      6.19 o 
   3   2   6      556.27      512.59     11.13 o 
   4   2   6       75.90       79.62      4.98 o 
   5   2   6       74.52       76.84      2.87 o 
   6   2   6      111.25      108.25      5.25 o 
   7   2   6       10.72       10.73      2.28 o 
   8   2   6        6.95       11.90      2.52 o 
   9   2   6        3.14        1.94      2.91 o 
  -7   3   6       32.01       28.71      4.45 o 
  -6   3   6       32.25       32.86      4.88 o 
  -5   3   6       66.19       59.18      3.36 o 
  -4   3   6      181.59      176.92      5.79 o 
  -3   3   6       75.95       80.33      2.76 o 
  -2   3   6      118.18      116.89      7.94 o 
  -1   3   6      153.35      157.09      4.54 o 
   0   3   6      402.23      366.53      8.21 o 
   1   3   6      288.29      295.65      8.60 o 
   2   3   6       77.84       70.28      2.20 o 
   3   3   6      166.45      161.09      8.03 o 
   4   3   6       45.71       47.24      2.63 o 
   5   3   6      308.54      311.88      8.15 o 
   6   3   6        5.50        4.53      1.68 o 
   7   3   6        9.62        6.61      2.69 o 
   8   3   6       22.50       21.83      2.92 o 
   9   3   6       25.39       26.48      3.12 o 
  10   3   6       14.59       13.00      3.20 o 
  -7   4   6        0.12        1.23      3.45 o 
  -6   4   6       34.74       33.67      3.47 o 
  -5   4   6        0.47        0.12      2.40 o 
  -4   4   6        2.07        0.71      2.09 o 
  -3   4   6      222.18      226.07      6.57 o 
  -2   4   6      136.37      132.95      5.08 o 
  -1   4   6        2.41        1.52      1.25 o 
   0   4   6      710.54      692.52     12.46 o 
   1   4   6      301.82      300.23      6.88 o 
   2   4   6      454.52      438.57      8.96 o 
   3   4   6      182.46      179.57     13.19 o 
   4   4   6      159.03      153.30      7.81 o 
   5   4   6        7.13        7.44      1.70 o 
   6   4   6      189.60      168.98      4.80 o 
   7   4   6       17.69       14.81      2.25 o 
   8   4   6       34.73       30.48      2.82 o 
   9   4   6       15.90       13.80      2.84 o 
  10   4   6        3.26        1.90      3.17 o 
  -6   5   6        2.30        1.72      3.35 o 
  -5   5   6       44.01       39.31      4.33 o 
  -4   5   6       49.61       45.25      3.23 o 
  -3   5   6        8.28        6.71      3.31 o 
  -2   5   6      214.92      201.07      5.63 o 
  -1   5   6       98.29       97.09      3.53 o 
   0   5   6      122.40      132.43      4.67 o 
   1   5   6        0.36        0.23      1.36 o 
   2   5   6       59.90       61.73      3.33 o 
   3   5   6      248.12      237.66      7.50 o 
   4   5   6       76.45       72.46      6.24 o 
   5   5   6       62.42       66.06      2.82 o 
   6   5   6      105.48      107.75      3.63 o 
   7   5   6        0.22        1.13      1.97 o 
   8   5   6        4.16        2.78      2.13 o 
   9   5   6        2.22        1.19      2.46 o 
  10   5   6       11.81       11.05      3.17 o 
  -5   6   6        3.11        0.94      3.37 o 
  -4   6   6       31.44       28.02      3.26 o 
  -3   6   6        0.87        0.76      2.36 o 
  -2   6   6       15.95       10.40      2.28 o 
  -1   6   6       73.09       73.36      4.52 o 
   0   6   6       85.55       81.06      4.69 o 
   1   6   6       26.21       23.77      8.91 o 
   2   6   6      201.50      225.93      8.54 o 
   3   6   6       16.14       23.47      2.68 o 
   4   6   6       34.54       30.20      1.84 o 
   5   6   6       71.51       78.02      7.79 o 
   6   6   6      276.74      307.96     12.96 o 
   7   6   6       89.53       96.38      6.06 o 
   8   6   6       15.50       16.27      3.12 o 
   9   6   6       22.08       27.08      3.07 o 
  10   6   6       12.00       13.95      3.84 o 
  -4   7   6        3.25        0.02      4.83 o 
  -3   7   6       29.68       33.48      5.04 o 
  -2   7   6       10.33       14.07      3.93 o 
  -1   7   6        4.94        3.57      3.31 o 
   0   7   6      193.49      183.52      7.86 o 
   1   7   6        7.59        2.85      2.09 o 
   4   7   6       26.43       39.30      3.48 o 
   5   7   6       62.25       58.29      2.90 o 
   6   7   6       22.64       18.72      2.56 o 
   7   7   6        6.36        5.74      2.49 o 
   8   7   6       28.67       30.78      3.23 o 
   9   7   6        5.67        3.15      3.00 o 
  10   7   6        3.68        3.14      3.36 o 
  -3   8   6       30.83       29.20      5.35 o 
   0   8   6      103.27      112.02      6.07 o 
   2   8   6      224.41      203.41      7.43 o 
   5   8   6       19.93       19.74      3.81 o 
   6   8   6      186.40      190.70      8.26 o 
   7   8   6        9.44       10.00      2.69 o 
   8   8   6       18.84       15.31      3.06 o 
   9   8   6        8.06        6.17      3.24 o 
   5   9   6       50.78       47.59      4.88 o 
   6   9   6       12.25        6.45      4.05 o 
   7   9   6       49.61       40.22      5.16 o 
   8   9   6        9.38        4.34      3.07 o 
   9   9   6       10.31       10.68      3.51 o 
   3  10   6        0.28        1.02      3.08 o 
   5  10   6        2.59        0.01      4.47 o 
   6  10   6       12.77        7.94      4.86 o 
   7  10   6       11.29       16.42      5.44 o 
   8  10   6        5.34        4.99      5.15 o 
   4  11   6       18.19       15.06      3.86 o 
  -5  -9   7        8.03        6.53      3.17 o 
  -4  -9   7        8.03        8.10      3.29 o 
  -3  -9   7        6.46        5.62      2.91 o 
  -2  -9   7        4.82        6.03      3.14 o 
  -1  -9   7        3.89        3.65      3.15 o 
  -7  -8   7        9.75        8.04      4.85 o 
  -6  -8   7       45.49       50.50      3.78 o 
  -5  -8   7       19.86       20.45      6.13 o 
  -4  -8   7        6.89        3.16      3.11 o 
  -3  -8   7      114.58      123.03      6.96 o 
  -2  -8   7       27.28       25.37      2.92 o 
  -1  -8   7        3.31        0.68      2.53 o 
   0  -8   7       21.00       14.79      3.06 o 
   1  -8   7        8.94        5.66      3.16 o 
  -6  -7   7        8.49        9.48      2.86 o 
  -5  -7   7       36.87       39.57      3.56 o 
  -4  -7   7       41.09       29.33      5.97 o 
  -3  -7   7        0.34        0.97      2.08 o 
  -2  -7   7      133.20      138.54      4.83 o 
  -1  -7   7       14.40       15.60      3.24 o 
   0  -7   7       36.74       32.55      2.95 o 
   1  -7   7        6.70        3.59      2.60 o 
   2  -7   7        1.08        1.72      2.66 o 
   3  -7   7        1.21        1.28      2.99 o 
  -8  -6   7        2.82        3.44      5.24 o 
  -7  -6   7       24.23       19.90      4.79 o 
  -6  -6   7        3.45        2.87      3.27 o 
  -5  -6   7       21.88       22.10      2.82 o 
  -4  -6   7        7.25        4.55      2.03 o 
  -3  -6   7       87.80       83.62      4.67 o 
  -2  -6   7       41.29       34.79      8.32 o 
  -1  -6   7       34.39       27.33      2.41 o 
   0  -6   7       46.34       48.16      6.83 o 
   1  -6   7        4.85        3.65      3.09 o 
   2  -6   7       24.81       29.86      3.00 o 
   3  -6   7        8.02        9.84      2.69 o 
   4  -6   7        0.78        2.47      2.95 o 
  -8  -5   7       23.05       28.73      5.39 o 
  -7  -5   7        3.72        1.74      3.98 o 
  -6  -5   7       71.00       68.87     10.14 o 
  -5  -5   7       72.44       56.32      3.38 o 
  -4  -5   7       45.54       39.63      2.64 o 
  -3  -5   7      372.47      356.24      8.80 o 
  -2  -5   7        6.61        4.53      1.78 o 
  -1  -5   7       91.46       91.87      3.48 o 
   0  -5   7       19.01       16.31      2.11 o 
   1  -5   7       38.40       32.02      3.13 o 
   2  -5   7        5.25        4.71      2.86 o 
   3  -5   7        2.18        2.69      2.15 o 
   4  -5   7        2.93        4.30      2.74 o 
   5  -5   7        3.35        0.61      3.09 o 
  -9  -4   7        4.78        8.32      5.59 o 
  -8  -4   7       41.45       39.46      5.47 o 
  -7  -4   7       35.35       26.29      4.61 o 
  -6  -4   7       18.95       15.86      2.50 o 
  -5  -4   7      173.54      173.23      5.37 o 
  -4  -4   7       47.85       44.83      2.89 o 
  -3  -4   7      123.61      119.05      2.93 o 
  -2  -4   7      140.47      128.38      3.27 o 
  -1  -4   7        6.09        6.25      1.50 o 
   0  -4   7      126.35      119.81      8.05 o 
   1  -4   7      129.46      122.81      3.99 o 
   2  -4   7        5.97        5.22      1.78 o 
   3  -4   7       13.55       17.74      2.30 o 
   4  -4   7       21.53       17.86      3.32 o 
   5  -4   7        1.76        1.65      2.84 o 
   6  -4   7        7.85        6.89      4.31 o 
  -9  -3   7       29.01       27.79      6.10 o 
  -8  -3   7       22.18       14.98      4.44 o 
  -7  -3   7       60.31       62.72      5.54 o 
  -6  -3   7      126.91      129.00      8.33 o 
  -5  -3   7       14.75       11.41      2.00 o 
  -4  -3   7      123.90      118.82      6.95 o 
  -3  -3   7       57.60       59.49      4.26 o 
  -2  -3   7      193.51      189.62      3.69 o 
  -1  -3   7       77.83       72.83      2.38 o 
   0  -3   7       84.87       84.79      3.02 o 
   1  -3   7       97.91      101.51      3.41 o 
   2  -3   7       46.03       45.82      2.61 o 
   3  -3   7        2.06        1.46      1.80 o 
   4  -3   7       34.05       32.91      2.50 o 
   5  -3   7       24.33       22.96      2.76 o 
   6  -3   7        1.09        1.19      3.31 o 
   7  -3   7        0.33        0.00      3.81 o 
  -9  -2   7       19.29       23.60      5.89 o 
  -8  -2   7       40.27       57.94      6.13 o 
  -7  -2   7       23.69       28.20      3.05 o 
  -6  -2   7       71.78       76.13      4.58 o 
  -5  -2   7       36.01       40.22      4.57 o 
  -4  -2   7      420.84      423.61      9.12 o 
  -3  -2   7       32.45       31.67      4.01 o 
  -2  -2   7       20.14       16.25      1.73 o 
  -1  -2   7      258.00      263.57      5.73 o 
   0  -2   7       52.06       52.08      3.24 o 
   1  -2   7      452.00      452.04     11.74 o 
   2  -2   7       70.37       73.35      8.07 o 
   3  -2   7        1.96        1.32      1.38 o 
   4  -2   7       11.92       12.29      1.83 o 
   5  -2   7       12.43       14.73      3.47 o 
   6  -2   7        8.04        8.57      3.49 o 
   7  -2   7        0.72        1.13      3.84 o 
  -8  -1   7       40.27       42.00      5.74 o 
  -7  -1   7       12.93       12.14      2.86 o 
  -6  -1   7      705.09      879.07     27.91 o 
  -5  -1   7      617.98      745.80     17.58 o 
  -4  -1   7       13.05       10.57      2.74 o 
  -3  -1   7       10.33        7.88      1.42 o 
  -2  -1   7       36.39       38.70      1.71 o 
  -1  -1   7      134.40      138.13      4.46 o 
   0  -1   7       38.28       39.40      4.09 o 
   1  -1   7        2.27        5.89      2.75 o 
   2  -1   7      215.80      211.32      6.87 o 
   3  -1   7      110.64      116.49      3.46 o 
   4  -1   7       14.23       16.91      1.46 o 
   5  -1   7       33.50       36.91      3.66 o 
   6  -1   7       21.56       18.82      3.18 o 
   7  -1   7        0.41        0.90      3.13 o 
   8  -1   7        5.87       10.26      4.22 o 
  -8   0   7        5.27        5.53      4.76 o 
  -7   0   7       17.75       14.06      3.37 o 
  -6   0   7        6.28        5.39      2.31 o 
  -5   0   7      119.14      137.09      4.62 o 
  -4   0   7      194.66      224.28      9.43 o 
  -3   0   7      569.79      591.79     16.70 o 
  -2   0   7       67.63       68.66      1.77 o 
  -1   0   7      628.80      622.01      9.79 o 
   0   0   7       13.65       15.28      1.07 o 
   1   0   7       49.26       51.10      3.69 o 
   2   0   7     2717.53     2745.37     56.18 o 
   3   0   7       18.13       16.30      3.08 o 
   4   0   7       61.56       62.27      2.31 o 
   5   0   7       46.40       48.72      4.41 o 
   6   0   7       21.41       18.15      2.29 o 
   7   0   7       10.03       10.73      2.46 o 
   8   0   7        1.15        1.16      3.27 o 
   9   0   7        0.61        0.93      4.32 o 
  -8   1   7        9.47        0.89      4.88 o 
  -7   1   7       58.09       63.63      3.90 o 
  -6   1   7      232.88      251.71     11.18 o 
  -5   1   7      249.50      269.02      7.57 o 
  -4   1   7      381.71      387.54     16.57 o 
  -3   1   7      161.34      164.12      7.18 o 
  -2   1   7       71.66       72.70      5.33 o 
  -1   1   7      281.00      280.06      7.74 o 
   0   1   7       12.40       15.20      1.29 o 
   1   1   7      381.81      413.89      7.04 o 
   2   1   7      357.48      334.93      7.77 o 
   3   1   7      217.93      208.43      4.91 o 
   4   1   7        5.79        5.66      1.10 o 
   5   1   7       55.23       54.15      2.00 o 
   6   1   7       58.09       54.53      3.90 o 
   7   1   7        5.11        3.57      2.19 o 
   8   1   7       16.25       13.69      2.74 o 
   9   1   7        2.04        1.46      3.00 o 
  -7   2   7       21.12       25.41      3.06 o 
  -6   2   7        2.51        2.80      2.45 o 
  -5   2   7       38.99       32.24      2.57 o 
  -4   2   7       55.48       61.31      7.30 o 
  -3   2   7      327.38      302.67     12.26 o 
  -2   2   7      106.37       97.73      6.54 o 
  -1   2   7       31.87       29.75      1.50 o 
   0   2   7     1029.06     1003.14     29.36 o 
   1   2   7       82.63       78.94      3.22 o 
   2   2   7       45.32       43.19      1.73 o 
   3   2   7      517.37      517.17     11.53 o 
   4   2   7      109.13      105.85      3.36 o 
   5   2   7        3.56        5.95      1.89 o 
   6   2   7       15.11       12.99      2.11 o 
   7   2   7        8.05        8.14      2.07 o 
   8   2   7        4.74        4.71      3.95 o 
   9   2   7        2.54        2.74      2.89 o 
  -7   3   7       52.08       50.99      5.73 o 
  -6   3   7       18.84       19.48      2.93 o 
  -5   3   7       19.27       16.78      2.60 o 
  -4   3   7      210.72      196.67      6.27 o 
  -3   3   7        0.97        1.94      1.80 o 
  -2   3   7      173.25      169.28      4.76 o 
  -1   3   7      143.97      149.69      4.11 o 
   0   3   7       27.69       27.23      2.59 o 
   1   3   7       51.19       46.33      2.04 o 
   2   3   7      265.05      272.89      5.73 o 
   3   3   7       50.99       47.57      3.10 o 
   4   3   7       52.61       53.21      2.20 o 
   5   3   7       47.61       47.70      4.57 o 
   6   3   7       68.69       63.62      6.25 o 
   7   3   7       62.29       73.25      3.60 o 
   8   3   7        9.59        9.00      2.50 o 
   9   3   7       20.04       21.20      3.07 o 
  10   3   7        1.37        0.15      3.30 o 
  -6   4   7       29.02       22.18      3.86 o 
  -5   4   7       22.56       20.47      3.90 o 
  -4   4   7      142.10      128.85      4.90 o 
  -3   4   7      165.64      158.49      5.36 o 
  -2   4   7       19.61       16.93      1.89 o 
  -1   4   7      305.70      290.86      7.22 o 
   0   4   7      477.05      468.86     11.03 o 
   1   4   7      137.86      129.98      4.11 o 
   2   4   7      153.35      162.52      3.96 o 
   3   4   7       61.13       55.83      4.85 o 
   4   4   7       11.08       12.76      1.75 o 
   5   4   7       32.23       36.81      2.71 o 
   6   4   7       14.98       15.07      1.89 o 
   7   4   7       24.34       24.07      3.98 o 
   8   4   7       35.74       38.76      3.03 o 
   9   4   7        4.25        3.27      2.84 o 
  10   4   7        9.59       11.17      3.39 o 
  -6   5   7        5.53        3.93      3.51 o 
  -5   5   7       24.93       23.93      3.29 o 
  -4   5   7        5.25        1.65      2.50 o 
  -3   5   7       43.24       35.28      2.79 o 
  -2   5   7      182.12      173.63      5.56 o 
  -1   5   7      137.85      150.83      7.11 o 
   0   5   7      216.01      233.30      6.17 o 
   1   5   7       44.52       47.38      3.24 o 
   2   5   7       54.93       48.13      3.33 o 
   3   5   7      208.31      203.74      4.98 o 
   4   5   7       25.19       22.21      2.60 o 
   5   5   7       25.43       29.00      2.17 o 
   6   5   7       74.06       77.93      3.51 o 
   7   5   7       27.45       28.35      3.73 o 
   8   5   7       20.90       22.71      2.74 o 
   9   5   7        7.26        3.39      2.77 o 
  10   5   7        0.01        0.02      3.08 o 
  -5   6   7       15.14       13.37      3.57 o 
  -4   6   7       30.78       27.75      3.36 o 
  -3   6   7       55.42       53.88      3.91 o 
  -2   6   7       32.42       30.95      2.74 o 
  -1   6   7       81.10       74.22      3.49 o 
   0   6   7      223.05      228.58      6.38 o 
   1   6   7      110.97      118.11      4.79 o 
   2   6   7      100.61      112.92      5.52 o 
   3   6   7       43.60       51.57      3.71 o 
   4   6   7       73.95       78.89      2.86 o 
   5   6   7        8.74       12.10      2.19 o 
   6   6   7      126.24      125.06      4.22 o 
   7   6   7       34.61       38.03      3.06 o 
   8   6   7        4.12        5.50      2.58 o 
   9   6   7       23.57       22.96      3.19 o 
  10   6   7        3.47        3.13      3.27 o 
  -4   7   7       27.54       22.52      5.57 o 
  -3   7   7       26.91       29.08      3.43 o 
  -2   7   7        2.29        0.50      2.56 o 
  -1   7   7       10.66       11.52      2.57 o 
   0   7   7      112.80      106.42      4.21 o 
   1   7   7        0.82        0.05      2.90 o 
   2   7   7      140.50      147.19      6.51 o 
   3   7   7       50.25       56.49      4.22 o 
   4   7   7        3.51        2.37      2.92 o 
   5   7   7       44.95       46.34      2.88 o 
   6   7   7        7.02        9.43      2.55 o 
   7   7   7       87.65       92.54      4.08 o 
   8   7   7       14.73       16.75      3.05 o 
   9   7   7        0.43        0.45      3.04 o 
  10   7   7        6.68        6.07      3.57 o 
  -3   8   7       23.81       33.41      5.87 o 
  -2   8   7        5.26        1.57      4.59 o 
  -1   8   7       64.51       78.89      7.36 o 
   0   8   7       76.61       77.16     10.15 o 
   2   8   7        1.67        0.02      3.08 o 
   3   8   7      208.16      212.54      8.69 o 
   4   8   7        4.47        5.89      3.37 o 
   5   8   7       42.92       50.49      5.01 o 
   6   8   7       70.97       79.88      3.77 o 
   7   8   7       69.41       66.44      3.89 o 
   8   8   7       20.00       19.49      3.19 o 
   9   8   7        9.76        6.99      3.39 o 
  -1   9   7       43.49       54.35      5.81 o 
   4   9   7       82.58       88.95      5.91 o 
   5   9   7        4.29        6.32      4.17 o 
   6   9   7       14.02       12.57      4.50 o 
   7   9   7       40.19       32.15      5.19 o 
   8   9   7        8.57        7.68      3.25 o 
   9   9   7       14.69       13.01      3.65 o 
   5  10   7       17.57       16.49      5.25 o 
   6  10   7       16.67       13.01      4.80 o 
   7  10   7        9.97       10.09      5.56 o 
   8  10   7        4.94        8.02      5.48 o 
  -6  -8   8       56.90       60.19      4.17 o 
  -5  -8   8        2.26        1.57      2.88 o 
  -4  -8   8       14.35       14.35      3.03 o 
  -3  -8   8       39.60       42.17      4.38 o 
  -2  -8   8        9.57        5.42      2.89 o 
  -1  -8   8        3.89        1.14      2.91 o 
   0  -8   8        4.36        4.19      3.10 o 
  -6  -7   8       12.33       15.67      3.06 o 
  -5  -7   8        9.26        7.57      2.62 o 
  -4  -7   8        5.29        6.49      3.02 o 
  -3  -7   8       33.78       27.08      2.94 o 
  -2  -7   8       22.33       21.28      2.81 o 
  -1  -7   8        8.89        4.80      2.91 o 
   0  -7   8        4.40        2.91      2.62 o 
   1  -7   8        5.09        1.62      2.79 o 
   2  -7   8        2.99        1.70      2.94 o 
  -8  -6   8        7.46        7.72      5.10 o 
  -6  -6   8       33.61       29.02      4.52 o 
  -5  -6   8       15.03       13.11      2.43 o 
  -4  -6   8        9.70        7.46      2.23 o 
  -3  -6   8       63.55       62.74      3.65 o 
  -2  -6   8        5.93        4.59      2.05 o 
  -1  -6   8       20.34       21.55      5.61 o 
   0  -6   8        8.02        6.51      2.40 o 
   1  -6   8       21.00       23.34      2.60 o 
   2  -6   8       13.98       15.10      3.75 o 
   3  -6   8        3.26        2.62      2.69 o 
   4  -6   8       15.27        9.08      3.13 o 
  -8  -5   8        2.92        5.24      5.01 o 
  -7  -5   8        3.16        5.28      4.61 o 
  -6  -5   8       50.01       45.18      9.33 o 
  -5  -5   8       11.76        8.22      2.14 o 
  -4  -5   8       32.24       30.61      3.91 o 
  -3  -5   8       70.15       61.63      3.11 o 
  -2  -5   8        2.16        1.30      1.89 o 
  -1  -5   8       73.64       75.82      3.16 o 
   0  -5   8       62.13       69.48      5.22 o 
   1  -5   8        6.17        6.50      2.23 o 
   2  -5   8       52.68       45.79      2.99 o 
   3  -5   8        2.17        0.28      2.29 o 
   4  -5   8        5.44        3.07      3.34 o 
   5  -5   8        6.55        8.77      4.25 o 
  -8  -4   8       36.72       31.16      5.44 o 
  -7  -4   8       12.30       12.77      3.01 o 
  -6  -4   8       75.93       71.95      3.40 o 
  -5  -4   8      133.42      121.91      4.46 o 
  -4  -4   8       26.36       23.19      3.21 o 
  -3  -4   8      110.07      106.20      4.29 o 
  -2  -4   8      110.76      102.44      3.53 o 
  -1  -4   8       19.49       19.64      2.82 o 
   0  -4   8       50.24       55.54      2.74 o 
   1  -4   8       37.88       37.88      2.63 o 
   2  -4   8        1.94        2.76      1.99 o 
   3  -4   8        3.48        2.16      2.11 o 
   4  -4   8        2.69        1.72      2.40 o 
   5  -4   8        1.68        0.37      2.78 o 
   6  -4   8        1.62        1.06      4.28 o 
  -8  -3   8       12.46       11.75      5.01 o 
  -7  -3   8       10.20        6.85      2.71 o 
  -6  -3   8       94.49       93.24      7.43 o 
  -5  -3   8       67.70       66.96      5.85 o 
  -4  -3   8      134.33      135.80      8.45 o 
  -3  -3   8       17.28       15.90      4.65 o 
  -2  -3   8      126.48      128.05      3.68 o 
  -1  -3   8       78.49       84.94      3.46 o 
   0  -3   8        3.37        4.33      1.81 o 
   1  -3   8       42.32       53.92      2.65 o 
   2  -3   8       23.26       21.42      2.15 o 
   3  -3   8        0.82        0.67      1.92 o 
   4  -3   8        2.94        1.87      2.19 o 
   5  -3   8       24.64       25.78      6.86 o 
   6  -3   8        0.16        0.41      3.39 o 
  -8  -2   8        4.21        3.33      4.92 o 
  -7  -2   8        9.86        9.09      2.92 o 
  -6  -2   8       41.64       44.19     10.18 o 
  -5  -2   8      203.43      222.06      6.39 o 
  -4  -2   8       48.87       51.01      2.66 o 
  -3  -2   8       92.18       92.29      3.76 o 
  -2  -2   8        9.30        9.50      1.47 o 
  -1  -2   8       72.14       74.21      3.72 o 
   0  -2   8       20.22       22.21      3.42 o 
   1  -2   8      217.06      211.78      8.68 o 
   2  -2   8       69.42       70.64      2.76 o 
   3  -2   8       18.71       20.22      5.69 o 
   4  -2   8        9.04        9.34      1.95 o 
   5  -2   8       22.54       24.63      2.71 o 
   6  -2   8        7.64        4.47      3.54 o 
   7  -2   8        1.34        0.93      3.89 o 
  -8  -1   8       13.41       13.56      5.27 o 
  -7  -1   8       15.04       20.85      5.96 o 
  -6  -1   8       40.89       46.99      3.19 o 
  -5  -1   8       46.31       50.04      4.22 o 
  -4  -1   8       66.18       65.53      2.85 o 
  -3  -1   8       60.14       61.42      2.81 o 
  -2  -1   8       25.61       23.59      1.28 o 
  -1  -1   8       37.25       38.66      3.56 o 
   0  -1   8      158.44      152.05      4.18 o 
   1  -1   8       37.74       35.62      1.79 o 
   2  -1   8       99.39       95.58      3.14 o 
   3  -1   8       17.03       17.68      1.49 o 
   4  -1   8        7.16        6.95      1.46 o 
   5  -1   8       21.51       21.03      2.15 o 
   6  -1   8        5.94       11.58      3.16 o 
   7  -1   8        1.92        1.47      3.52 o 
   8  -1   8        2.73        3.03      4.28 o 
  -8   0   8        3.53        0.55      4.86 o 
  -7   0   8       28.04       26.50      4.38 o 
  -6   0   8        3.00        4.82      2.59 o 
  -5   0   8       21.42       22.25      6.86 o 
  -4   0   8      430.35      475.83     11.48 o 
  -3   0   8       30.56       35.55      2.09 o 
  -2   0   8       19.01       21.28      3.92 o 
  -1   0   8      211.04      220.38      4.89 o 
   0   0   8      197.54      189.75      4.83 o 
   1   0   8      218.26      223.52      5.22 o 
   2   0   8      412.77      423.90     13.33 o 
   3   0   8       52.48       47.57      2.10 o 
   4   0   8       35.62       34.52      1.81 o 
   5   0   8        3.81        4.15      1.51 o 
   6   0   8       21.86       22.81      2.52 o 
   7   0   8        6.24        6.63      2.44 o 
   8   0   8        1.89        2.81      3.89 o 
  -7   1   8       51.52       51.84      4.49 o 
  -6   1   8       79.80       84.56      5.87 o 
  -5   1   8      155.21      173.42      5.70 o 
  -4   1   8      289.03      311.59      8.22 o 
  -3   1   8        9.74       11.18      1.90 o 
  -2   1   8       85.14       99.75      3.71 o 
  -1   1   8       39.85       39.11      2.05 o 
   0   1   8       17.71       21.70      2.92 o 
   1   1   8        8.86        7.88      1.39 o 
   2   1   8       35.67       34.62      1.86 o 
   3   1   8       32.44       31.79      1.70 o 
   4   1   8       39.64       45.67      2.73 o 
   5   1   8        2.42        2.70      1.72 o 
   6   1   8       23.57       20.90      2.34 o 
   7   1   8       20.77       24.22      2.71 o 
   8   1   8        1.39        2.09      2.47 o 
   9   1   8        1.56        1.78      3.25 o 
  -7   2   8       10.08        7.14      2.89 o 
  -6   2   8       33.67       30.05      3.00 o 
  -5   2   8       83.58       81.29      3.81 o 
  -4   2   8       13.38       10.19      3.50 o 
  -3   2   8       75.60       76.89      4.65 o 
  -2   2   8       77.67       81.15      5.62 o 
  -1   2   8       65.39       63.30      2.55 o 
   0   2   8      258.26      259.49      6.49 o 
   1   2   8      248.03      253.49      5.09 o 
   2   2   8        6.28        7.05      1.15 o 
   3   2   8      266.04      259.59      6.29 o 
   4   2   8       18.69       16.12      2.03 o 
   5   2   8       25.14       19.50      2.01 o 
   6   2   8        5.90        4.51      1.90 o 
   7   2   8        3.71        3.90      2.19 o 
   8   2   8        1.51        1.63      2.57 o 
   9   2   8        3.68        5.16      3.00 o 
  -7   3   8        6.48        6.29      3.35 o 
  -6   3   8       33.17       30.25      3.37 o 
  -5   3   8       21.25       16.92      5.62 o 
  -4   3   8      132.49      125.21      8.30 o 
  -3   3   8       17.01       17.13      1.98 o 
  -2   3   8       96.56       93.08      3.85 o 
  -1   3   8       10.83        9.30      2.20 o 
   0   3   8       28.19       30.38      1.97 o 
   1   3   8      241.53      222.90      4.41 o 
   2   3   8       50.16       47.56      3.30 o 
   3   3   8      465.21      484.94     10.36 o 
   4   3   8       20.96       21.50      1.62 o 
   5   3   8        0.56        0.53      1.60 o 
   6   3   8       40.88       46.76      2.71 o 
   7   3   8       27.91       27.19      4.69 o 
   8   3   8        7.56        3.50      2.58 o 
   9   3   8        8.01        8.61      3.08 o 
  -6   4   8       20.90       22.42      3.47 o 
  -5   4   8        8.14        6.90      2.82 o 
  -4   4   8       87.71       86.22      4.46 o 
  -3   4   8       38.87       35.64      2.84 o 
  -2   4   8       47.14       41.83      2.65 o 
  -1   4   8       94.00       90.91      3.60 o 
   0   4   8        0.96        0.23      1.39 o 
   1   4   8      256.24      243.57      6.20 o 
   2   4   8      454.13      473.98     10.81 o 
   3   4   8      254.69      244.16      8.19 o 
   4   4   8       57.24       55.45      5.49 o 
   5   4   8        7.91       10.68      1.88 o 
   6   4   8        2.56        0.96      1.92 o 
   7   4   8        3.37        2.42      2.16 o 
   8   4   8        2.72        0.59      2.30 o 
   9   4   8        0.85        0.49      2.67 o 
  -5   5   8        1.90        0.75      2.93 o 
  -4   5   8       22.39       25.12      3.10 o 
  -3   5   8      150.58      145.93      5.08 o 
  -2   5   8       32.45       32.34      4.50 o 
  -1   5   8        6.18        4.55      1.91 o 
   0   5   8       67.18       64.45      3.93 o 
   1   5   8        5.69        4.13      1.84 o 
   2   5   8       62.49       60.27      2.54 o 
   3   5   8        5.10        3.14      1.32 o 
   4   5   8       50.31       51.69      2.23 o 
   5   5   8       48.14       54.98      2.71 o 
   6   5   8        0.43        0.88      1.72 o 
   7   5   8       25.36       22.06      2.43 o 
   8   5   8        5.26        7.58      2.61 o 
   9   5   8       15.12       13.26      3.08 o 
  -4   6   8        5.47        8.21      3.25 o 
  -3   6   8       17.94       17.99      2.99 o 
  -2   6   8        6.01        4.49      2.45 o 
  -1   6   8      112.10      116.49      4.44 o 
   0   6   8      370.81      352.39      9.02 o 
   1   6   8       90.39       87.69      3.42 o 
   2   6   8       14.93       11.66      2.87 o 
   3   6   8      146.96      139.44      5.93 o 
   4   6   8        0.56        0.32      1.62 o 
   5   6   8       30.56       32.35      3.36 o 
   6   6   8       30.86       33.85      4.19 o 
   7   6   8        2.38        0.29      2.20 o 
   8   6   8        3.97        2.82      2.55 o 
   9   6   8       17.35       18.04      3.24 o 
  -4   7   8       17.94       14.64      3.74 o 
  -3   7   8        8.97        9.46      3.43 o 
  -2   7   8        9.39       12.34      3.08 o 
  -1   7   8       17.92       19.31      2.73 o 
   0   7   8        0.30        0.41      2.31 o 
   1   7   8       31.56       27.45      4.66 o 
   2   7   8       40.11       41.87      4.22 o 
   3   7   8      124.79      155.43      6.93 o 
   4   7   8       56.63       54.01      3.87 o 
   5   7   8       13.65       13.62      3.02 o 
   6   7   8       15.63       19.27      3.77 o 
   7   7   8       68.33       83.21      6.32 o 
   8   7   8       62.43       57.44      3.81 o 
   9   7   8        3.33        2.67      3.17 o 
  -2   8   8        2.55        1.63      4.73 o 
  -1   8   8       41.96       42.76      3.67 o 
   0   8   8      109.99      141.59      5.15 o 
   1   8   8       61.04       57.07      5.03 o 
   2   8   8       31.86       41.54      4.50 o 
   3   8   8      211.33      236.45      9.70 o 
   4   8   8        8.81        7.86      3.62 o 
   6   8   8       69.49       74.60      3.92 o 
   7   8   8       42.80       42.05      4.84 o 
   8   8   8       10.12        6.78      2.95 o 
   9   8   8        2.99        3.15      3.41 o 
  -1   9   8        9.42       10.13      4.97 o 
   0   9   8       39.46       42.77      5.56 o 
   1   9   8       28.73       37.91      5.09 o 
   2   9   8       11.56       16.71      4.68 o 
   3   9   8      134.14      148.55      7.64 o 
   6   9   8        7.86        7.24      4.46 o 
   7   9   8        7.88        8.04      5.06 o 
   8   9   8        6.45        4.64      3.31 o 
   1  10   8       11.23        7.66      4.71 o 
   2  10   8       30.55       39.21      5.39 o 
   3  10   8        0.93        0.00      4.77 o 
   5  10   8        8.58        7.83      5.04 o 
   6  10   8       10.98        4.71      5.07 o 
   7  10   8        5.43        8.85      5.50 o 
  -5  -8   9       10.38        7.82      3.60 o 
  -4  -8   9       12.35       10.73      3.16 o 
  -3  -8   9       13.41       14.69      3.20 o 
  -2  -8   9       30.80       27.05      3.46 o 
  -1  -8   9       12.99       12.54      3.47 o 
  -6  -7   9       18.85       20.23      4.83 o 
  -5  -7   9       11.45        9.44      3.00 o 
  -4  -7   9        5.16        7.06      2.71 o 
  -3  -7   9       21.91       21.22      3.05 o 
  -2  -7   9       24.97       19.38      2.97 o 
  -1  -7   9        2.42        0.38      2.72 o 
   0  -7   9        1.03        0.02      2.77 o 
   1  -7   9        0.05        1.19      3.09 o 
  -6  -6   9        7.19        7.78      4.07 o 
  -5  -6   9        8.95       12.16      3.71 o 
  -4  -6   9       14.69       11.40      2.96 o 
  -3  -6   9       16.61       10.45      2.45 o 
  -2  -6   9       44.77       51.39      4.71 o 
  -1  -6   9       19.21       19.74      2.71 o 
   0  -6   9       19.26       20.69      5.90 o 
   1  -6   9       12.36       11.68      2.81 o 
   2  -6   9        2.51        1.15      2.76 o 
   3  -6   9        7.64        5.65      3.12 o 
  -7  -5   9       23.78       24.84      4.77 o 
  -6  -5   9       18.74       16.54      4.13 o 
  -5  -5   9       30.08       25.25      3.87 o 
  -4  -5   9       14.91       17.69      2.52 o 
  -3  -5   9        6.49        6.17      2.21 o 
  -2  -5   9       47.79       54.51      3.00 o 
  -1  -5   9       48.72       60.10      3.13 o 
   0  -5   9       19.65       22.22      2.50 o 
   1  -5   9       32.66       32.48      4.76 o 
   2  -5   9       11.21        9.86      2.62 o 
   3  -5   9        4.17        3.25      2.65 o 
   4  -5   9        5.69        7.25      3.12 o 
  -8  -4   9       26.71       24.36      5.93 o 
  -7  -4   9        8.28        7.35      2.99 o 
  -6  -4   9       65.81       80.62      5.56 o 
  -5  -4   9       35.88       34.59      2.84 o 
  -4  -4   9       21.92       19.54      2.20 o 
  -3  -4   9        4.44        3.34      1.84 o 
  -2  -4   9       22.73       21.94      2.31 o 
  -1  -4   9       21.57       21.96      2.19 o 
   0  -4   9       11.64       12.06      2.10 o 
   1  -4   9       27.60       27.57      5.35 o 
   2  -4   9        7.13        9.06      2.97 o 
   3  -4   9        5.91        5.78      2.56 o 
   4  -4   9        6.64        6.07      3.25 o 
   5  -4   9        5.95        5.47      3.13 o 
  -8  -3   9       45.03       39.32      5.96 o 
  -7  -3   9        7.76        8.53      2.99 o 
  -6  -3   9        0.56        0.11      2.48 o 
  -5  -3   9      181.37      197.02      6.02 o 
  -4  -3   9       64.85       54.82      2.94 o 
  -3  -3   9       91.77       95.00      2.64 o 
  -2  -3   9      304.99      319.97      6.69 o 
  -1  -3   9       23.92       24.11      2.08 o 
   0  -3   9       43.72       43.91      2.46 o 
   1  -3   9       13.19       13.78      2.02 o 
   2  -3   9       19.16       16.94      5.14 o 
   3  -3   9       15.00       17.46      6.02 o 
   4  -3   9        5.40        2.53      2.19 o 
   5  -3   9        2.97        2.92      2.72 o 
   6  -3   9        0.80        0.33      4.10 o 
  -8  -2   9        1.89        2.66      5.27 o 
  -7  -2   9       40.79       45.77      5.31 o 
  -6  -2   9       31.03       35.35      3.30 o 
  -5  -2   9       76.36       73.04      3.45 o 
  -4  -2   9      140.94      140.10      7.60 o 
  -3  -2   9       70.99       68.54      8.46 o 
  -2  -2   9      100.54      104.51      3.38 o 
  -1  -2   9      172.39      163.27     10.20 o 
   0  -2   9       46.85       52.01      5.28 o 
   1  -2   9        3.76        6.10      1.74 o 
   2  -2   9       95.00      104.80      3.75 o 
   3  -2   9        8.96        7.72      2.15 o 
   4  -2   9        4.96        4.40      2.01 o 
   5  -2   9        3.28        2.66      2.41 o 
   6  -2   9        2.24        1.41      3.69 o 
   7  -2   9        0.92        0.83      4.10 o 
  -8  -1   9        9.36        8.72      5.41 o 
  -7  -1   9       16.08       19.60      3.29 o 
  -6  -1   9       18.64       21.79      2.99 o 
  -5  -1   9       67.15       73.95      4.76 o 
  -4  -1   9       64.03       73.58      3.47 o 
  -3  -1   9      260.28      274.40      7.74 o 
  -2  -1   9       38.02       39.33      2.40 o 
  -1  -1   9      144.43      144.91     14.28 o 
   0  -1   9       45.74       44.99      2.07 o 
   1  -1   9       59.99       65.05      3.08 o 
   2  -1   9       91.60       91.34      3.10 o 
   3  -1   9       56.94       61.69      2.27 o 
   4  -1   9       20.28       23.11      2.92 o 
   5  -1   9       16.53       15.27      3.42 o 
   6  -1   9        1.99        1.48      3.40 o 
   7  -1   9        3.16        4.89      3.92 o 
  -7   0   9        7.19        8.29      3.11 o 
  -6   0   9       69.35       74.75      5.44 o 
  -5   0   9       62.13       78.49      3.91 o 
  -4   0   9      469.29      516.62     21.81 o 
  -3   0   9       47.19       46.77      2.64 o 
  -2   0   9      212.49      228.89      7.54 o 
  -1   0   9       60.24       68.07      3.04 o 
   0   0   9      226.82      247.95      5.14 o 
   1   0   9        8.88        7.39      1.57 o 
   2   0   9       97.02      104.14      3.43 o 
   3   0   9      320.76      322.74      7.64 o 
   4   0   9       22.67       22.74      2.19 o 
   5   0   9        1.30        1.14      2.02 o 
   6   0   9       17.76       16.76      4.93 o 
   7   0   9        1.41        1.87      3.46 o 
   8   0   9        2.83        4.43      4.08 o 
  -7   1   9       27.01       27.69      3.62 o 
  -6   1   9        3.10        2.48      2.79 o 
  -5   1   9      191.94      198.03      6.16 o 
  -4   1   9       89.75       88.90      8.18 o 
  -3   1   9      133.14      133.07      4.76 o 
  -2   1   9       52.89       63.70      3.31 o 
  -1   1   9       18.35       19.60      6.05 o 
   0   1   9        7.87        6.89      1.57 o 
   1   1   9       61.46       71.61      2.10 o 
   2   1   9       59.28       63.22      3.35 o 
   3   1   9        4.42        4.91      1.37 o 
   4   1   9       43.18       44.34      1.91 o 
   5   1   9       13.91       15.71      2.13 o 
   6   1   9        4.03        5.42      2.16 o 
   7   1   9        4.18        1.81      2.56 o 
   8   1   9        0.75        1.08      2.89 o 
  -7   2   9       14.91       11.13      3.38 o 
  -6   2   9       57.60       56.10      3.68 o 
  -5   2   9       50.71       44.86      3.04 o 
  -4   2   9       96.52      103.16     10.12 o 
  -3   2   9      158.32      155.45      5.44 o 
  -2   2   9      209.18      201.86      5.64 o 
  -1   2   9       20.42       20.44      1.75 o 
   0   2   9       60.20       57.94      2.80 o 
   1   2   9       31.97       31.05      5.66 o 
   2   2   9       12.85       12.38      1.38 o 
   3   2   9      199.02      215.05      5.61 o 
   4   2   9       82.14       87.91      3.96 o 
   5   2   9       63.30       71.01      3.14 o 
   6   2   9       17.37       16.38      2.25 o 
   7   2   9       26.59       28.73      2.79 o 
   8   2   9        9.72        9.04      3.63 o 
   9   2   9        1.21        0.71      3.23 o 
  -6   3   9       19.32       14.45      3.22 o 
  -5   3   9       50.40       53.58      5.73 o 
  -4   3   9       79.47       79.26      3.67 o 
  -3   3   9      127.99      122.55      7.25 o 
  -2   3   9      103.18      107.61      4.77 o 
  -1   3   9       34.46       37.70      3.24 o 
   0   3   9       92.57       91.38      6.29 o 
   1   3   9      142.58      130.80      4.25 o 
   2   3   9        8.33        7.31      1.42 o 
   3   3   9        5.58        4.40      1.34 o 
   4   3   9       30.82       31.43      4.11 o 
   5   3   9       24.19       23.96      3.65 o 
   6   3   9       50.02       54.96      3.29 o 
   7   3   9       11.47       10.75      2.32 o 
   8   3   9        4.42        2.77      2.62 o 
   9   3   9        5.19        6.44      3.18 o 
  -6   4   9        4.80        4.12      3.31 o 
  -5   4   9       55.71       68.37      8.49 o 
  -4   4   9       49.96       47.28      4.50 o 
  -3   4   9       17.09       12.32      2.37 o 
  -2   4   9      160.49      150.26      4.88 o 
  -1   4   9       15.14       11.12      2.02 o 
   0   4   9       67.74       78.35      3.23 o 
   1   4   9      324.60      318.84      7.74 o 
   2   4   9       21.00       16.45      2.50 o 
   3   4   9      253.11      267.41      6.74 o 
   4   4   9       41.14       36.83      2.52 o 
   5   4   9        1.52        3.41      2.33 o 
   6   4   9        7.81        6.87      2.06 o 
   7   4   9       23.00       24.19      2.77 o 
   8   4   9        3.68        4.08      2.61 o 
   9   4   9        3.16        3.61      3.12 o 
  -5   5   9        4.69        4.86      3.29 o 
  -4   5   9       31.50       31.01      3.36 o 
  -3   5   9       22.54       19.31      4.21 o 
  -2   5   9        7.56        6.83      2.33 o 
  -1   5   9       40.05       36.61      3.22 o 
   0   5   9       88.17       87.96      6.51 o 
   1   5   9       47.34       38.28      6.33 o 
   2   5   9       17.00        9.71      2.42 o 
   3   5   9      129.13      120.46      5.66 o 
   4   5   9       45.19       50.92      8.49 o 
   5   5   9       59.62       67.31      4.19 o 
   6   5   9       44.76       48.98      3.04 o 
   7   5   9       32.24       33.13      2.90 o 
   8   5   9       14.42       13.68      4.85 o 
   9   5   9        2.62        3.78      3.75 o 
  -4   6   9        4.20        5.81      3.19 o 
  -3   6   9       14.68       16.84      5.55 o 
  -2   6   9       25.98       22.16      2.84 o 
  -1   6   9        1.03        2.15      2.13 o 
   0   6   9       15.87       12.43      2.86 o 
   1   6   9        5.46        4.51      1.95 o 
   2   6   9       67.42       66.97      4.56 o 
   3   6   9      132.04      126.86      5.43 o 
   4   6   9       41.21       40.33      2.82 o 
   5   6   9       24.40       26.18      3.47 o 
   6   6   9        9.96       13.57      4.05 o 
   7   6   9       33.49       37.41      3.21 o 
   8   6   9        2.85        1.67      2.40 o 
   9   6   9        4.88        4.34      3.04 o 
  -3   7   9        0.70        0.51      3.16 o 
  -2   7   9       28.40       30.18      3.46 o 
  -1   7   9        1.65        1.67      2.65 o 
   0   7   9        7.06        6.59      2.55 o 
   1   7   9      265.92      263.00      7.36 o 
   2   7   9       98.76       92.41      5.49 o 
   3   7   9       26.37       27.95      3.65 o 
   4   7   9       25.30       27.68      3.47 o 
   5   7   9        6.58        4.94      2.95 o 
   6   7   9       39.38       48.48      3.43 o 
   7   7   9        3.81        5.17      2.69 o 
   8   7   9       11.78        7.78      3.12 o 
   9   7   9        6.28        6.39      3.35 o 
  -2   8   9        7.17        6.90      3.66 o 
  -1   8   9       37.99       40.83      3.75 o 
   0   8   9        1.67        3.00      2.92 o 
   1   8   9      156.26      153.95      7.99 o 
   2   8   9       37.64       40.75      4.85 o 
   3   8   9       46.26       55.83      4.82 o 
   6   8   9       34.98       34.96      8.46 o 
   7   8   9       42.40       51.44      3.78 o 
   8   8   9        1.32        0.39      3.27 o 
   9   8   9        0.72        1.28      3.32 o 
  -1   9   9       24.83       27.14      5.84 o 
   0   9   9       84.76      102.51      5.10 o 
   1   9   9       14.29       16.50      4.76 o 
   2   9   9       18.84       27.00      4.92 o 
   3   9   9       45.40       57.72      5.84 o 
   6   9   9        2.51        1.59      5.03 o 
   7   9   9        0.48        1.12      3.13 o 
   8   9   9       12.22        9.14      3.58 o 
   1  10   9       15.70       23.87      5.60 o 
   2  10   9       10.01        6.65      4.94 o 
   3  10   9       10.08       16.12      5.16 o 
   6  10   9        0.20        0.00      5.90 o 
   7  10   9       18.25       14.52      5.77 o 
  -5  -7  10        8.36        6.10      4.38 o 
  -4  -7  10        6.79        9.93      3.24 o 
  -3  -7  10        5.18        6.48      3.26 o 
  -2  -7  10        1.95        0.91      2.84 o 
  -1  -7  10        5.22        4.03      3.02 o 
   0  -7  10        1.66        1.12      3.09 o 
  -6  -6  10        8.82        5.43      4.19 o 
  -5  -6  10       10.06        7.43      3.96 o 
  -4  -6  10        3.05        2.25      2.59 o 
  -3  -6  10       16.93       15.51      4.28 o 
  -2  -6  10       17.14       16.84      3.08 o 
  -1  -6  10        3.53        2.95      2.54 o 
   0  -6  10        3.24        4.74      2.71 o 
   1  -6  10        2.88        0.64      2.86 o 
   2  -6  10        2.33        1.86      2.98 o 
  -7  -5  10       11.86        8.41      4.32 o 
  -6  -5  10        3.32        0.50      3.78 o 
  -5  -5  10       28.17       25.22      4.10 o 
  -4  -5  10       23.50       21.38      3.86 o 
  -3  -5  10        2.24        2.68      2.33 o 
  -2  -5  10       87.60       98.83      4.14 o 
  -1  -5  10        9.34        7.72      2.42 o 
   0  -5  10       25.77       26.50      2.94 o 
   1  -5  10       28.25       28.42      2.96 o 
   2  -5  10        2.36        2.70      2.70 o 
   3  -5  10        5.61        5.36      2.96 o 
  -7  -4  10       35.93       40.34      3.68 o 
  -6  -4  10        3.83        5.33      2.98 o 
  -5  -4  10        4.61        2.92      2.47 o 
  -4  -4  10       49.36       51.29      4.34 o 
  -3  -4  10       44.88       41.77      4.19 o 
  -2  -4  10       35.30       37.83      2.70 o 
  -1  -4  10        4.01        4.51      3.60 o 
   0  -4  10        1.79        2.20      2.20 o 
   1  -4  10        6.23        4.34      2.22 o 
   2  -4  10        0.28        0.02      2.31 o 
   3  -4  10        3.37        1.79      2.52 o 
   4  -4  10        0.69        1.39      2.97 o 
   5  -4  10        2.09        3.09      3.22 o 
  -7  -3  10        4.85        8.53      4.23 o 
  -6  -3  10       11.64        9.32      2.85 o 
  -5  -3  10       76.99       69.50      3.80 o 
  -4  -3  10       13.63       13.35      2.46 o 
  -3  -3  10       31.03       29.33      3.16 o 
  -2  -3  10       99.66      114.59      3.38 o 
  -1  -3  10       66.51       69.22      4.09 o 
   0  -3  10       53.39       62.55      3.02 o 
   1  -3  10       30.89       30.06      4.68 o 
   2  -3  10       65.52       77.94      6.49 o 
   3  -3  10        7.62        8.37      3.47 o 
   4  -3  10        4.01        5.06      2.66 o 
   5  -3  10        5.15        2.24      2.75 o 
  -7  -2  10        6.64       11.97      6.74 o 
  -6  -2  10        6.86        5.22      3.98 o 
  -5  -2  10        4.80        6.75      2.58 o 
  -4  -2  10       24.66       23.99      2.61 o 
  -3  -2  10       20.30       20.26      4.98 o 
  -2  -2  10        2.79        1.10      1.82 o 
  -1  -2  10       39.54       45.03      1.99 o 
   0  -2  10       25.80       26.21      1.97 o 
   1  -2  10       32.15       35.63      2.34 o 
   2  -2  10       42.74       42.49      2.56 o 
   3  -2  10       22.73       25.90      5.81 o 
   4  -2  10       13.87       13.22      2.93 o 
   5  -2  10        4.56        5.85      3.49 o 
   6  -2  10       10.16        9.36      4.25 o 
  -7  -1  10       18.57       25.66      4.85 o 
  -6  -1  10       14.90       17.95      3.18 o 
  -5  -1  10      144.81      176.10      6.04 o 
  -4  -1  10      106.34      108.70      8.87 o 
  -3  -1  10       84.45       87.24      3.73 o 
  -2  -1  10      120.85      110.93      3.89 o 
  -1  -1  10       41.80       46.11      2.70 o 
   0  -1  10       23.78       19.46      2.64 o 
   1  -1  10       39.53       42.94      2.38 o 
   2  -1  10       15.36       13.95      2.01 o 
   3  -1  10       63.16       68.43      5.36 o 
   4  -1  10       12.27       10.49      2.23 o 
   5  -1  10        0.50        0.01      3.30 o 
   6  -1  10        2.14        3.17      3.64 o 
   7  -1  10        0.37        0.01      4.04 o 
  -7   0  10        0.13        0.01      3.29 o 
  -6   0  10       53.83       63.98      5.89 o 
  -5   0  10        2.96        2.95      2.77 o 
  -4   0  10      118.57      119.99      4.65 o 
  -3   0  10      584.58      618.35     18.77 o 
  -2   0  10       99.90      105.34     10.28 o 
  -1   0  10        8.63        7.55      1.79 o 
   0   0  10       73.56       74.36      3.03 o 
   1   0  10       58.10       58.76      2.93 o 
   2   0  10       35.17       36.20      4.77 o 
   3   0  10      153.26      166.51      5.39 o 
   4   0  10        4.35        4.18      1.58 o 
   5   0  10        2.91        3.07      2.26 o 
   6   0  10        4.68        4.21      3.49 o 
   7   0  10        0.13        0.03      3.64 o 
  -7   1  10        3.52        2.25      3.34 o 
  -6   1  10       13.83        8.91      3.08 o 
  -5   1  10       12.24       13.12      2.72 o 
  -4   1  10      143.69      160.63      9.68 o 
  -3   1  10       18.55       17.09      2.40 o 
  -2   1  10       53.69       56.21      3.08 o 
  -1   1  10      130.67      124.30     10.21 o 
   0   1  10       11.89        9.62      1.84 o 
   1   1  10       38.10       34.26      2.18 o 
   2   1  10        6.86        6.97      1.49 o 
   3   1  10       12.45       12.63      1.70 o 
   4   1  10       38.14       37.14      2.40 o 
   5   1  10        0.24        0.93      2.01 o 
   6   1  10        0.48        0.09      2.22 o 
   7   1  10        0.67        1.21      2.71 o 
   8   1  10        2.80        0.47      3.93 o 
  -6   2  10        4.12        5.05      3.03 o 
  -5   2  10       29.66       25.56      3.05 o 
  -4   2  10       14.47        8.09      2.48 o 
  -3   2  10       48.66       51.50      8.21 o 
  -2   2  10       59.10       62.10      5.98 o 
  -1   2  10       23.66       21.35      5.75 o 
   0   2  10       39.41       41.99      4.22 o 
   1   2  10       57.63       56.28      2.70 o 
   2   2  10        8.00        8.11      1.48 o 
   3   2  10        5.48        5.37      1.51 o 
   4   2  10       50.46       49.51      7.22 o 
   5   2  10       40.73       43.42      3.42 o 
   6   2  10        0.89        1.33      2.14 o 
   7   2  10       10.57       12.53      2.66 o 
   8   2  10        2.20        1.04      2.71 o 
  -6   3  10       18.86       16.75      3.49 o 
  -5   3  10        2.71        5.85      2.91 o 
  -4   3  10       12.90       12.39      2.58 o 
  -3   3  10       27.98       25.15      2.64 o 
  -2   3  10        9.91        5.19      1.88 o 
  -1   3  10      240.32      230.17     11.13 o 
   0   3  10        8.20        5.73      1.89 o 
   1   3  10        3.22        3.23      1.65 o 
   2   3  10       74.52       66.17      3.99 o 
   3   3  10       48.22       45.90      2.36 o 
   4   3  10       30.81       24.29      3.33 o 
   5   3  10        2.61        1.22      1.91 o 
   6   3  10        3.92        4.88      2.93 o 
   7   3  10        5.86        5.63      2.56 o 
   8   3  10        4.90        6.16      2.92 o 
   9   3  10        2.71        1.36      3.29 o 
  -5   4  10       65.87       64.96      4.23 o 
  -4   4  10       33.62       34.73      3.19 o 
  -3   4  10       64.79       60.33      6.12 o 
  -2   4  10      116.15      116.50      5.17 o 
  -1   4  10       11.68       12.14      2.15 o 
   0   4  10       95.73       85.41      3.51 o 
   1   4  10       97.24       97.56      9.83 o 
   2   4  10       41.65       38.05      3.29 o 
   3   4  10       78.19       80.93      4.25 o 
   4   4  10       25.26       21.61      2.69 o 
   5   4  10       61.21       59.83      3.98 o 
   6   4  10        3.89        7.43      3.53 o 
   7   4  10        3.62        4.28      3.02 o 
   8   4  10        1.13        1.91      2.82 o 
   9   4  10        0.13        0.29      3.23 o 
  -4   5  10       12.00       10.45      3.03 o 
  -3   5  10       18.60       20.61      2.90 o 
  -2   5  10       50.28       47.27      3.30 o 
  -1   5  10      110.36      100.45      3.98 o 
   0   5  10       42.69       38.10      2.69 o 
   1   5  10       27.85       32.54      2.61 o 
   2   5  10       21.95       18.51      2.78 o 
   3   5  10       52.72       49.56      3.63 o 
   4   5  10        1.81        1.61      1.85 o 
   5   5  10       31.05       31.44      3.44 o 
   6   5  10       14.40       17.00      4.04 o 
   7   5  10       35.41       35.93      5.27 o 
   8   5  10        2.99        3.89      2.82 o 
   9   5  10        4.24        3.84      3.29 o 
  -4   6  10        8.51        8.05      4.79 o 
  -3   6  10       18.88       16.13      4.42 o 
  -2   6  10        7.84        6.18      2.76 o 
  -1   6  10        1.67        0.07      2.23 o 
   0   6  10       25.76       25.20      2.54 o 
   1   6  10       81.32       83.17      5.24 o 
   2   6  10       42.61       43.23      3.96 o 
   3   6  10        6.54        5.86      2.98 o 
   5   6  10       37.64       35.52      3.54 o 
   6   6  10       16.48       16.53      2.75 o 
   7   6  10       23.77       32.68      3.20 o 
   8   6  10       10.86       10.03      3.05 o 
   9   6  10        1.58        1.01      3.19 o 
  -3   7  10       22.06       20.63      3.72 o 
  -2   7  10       18.88       17.85      3.64 o 
  -1   7  10        2.41        0.37      2.77 o 
   0   7  10        4.81        7.03      3.07 o 
   1   7  10       28.66       27.71      2.83 o 
   2   7  10        7.39        8.06      3.36 o 
   6   7  10       25.21       23.40      3.13 o 
   7   7  10        0.83        0.59      2.84 o 
   8   7  10       31.12       31.03      3.60 o 
  -1   8  10       15.09       16.34      7.28 o 
   0   8  10        2.72        3.41      2.91 o 
   1   8  10       23.89       27.36      4.64 o 
   2   8  10        7.60        5.14      3.81 o 
   3   8  10        0.12        1.90      3.95 o 
   6   8  10       10.24       12.85      3.21 o 
   7   8  10       47.13       63.57      4.14 o 
   8   8  10        2.29        2.70      3.50 o 
   0   9  10        9.98        7.12      3.67 o 
   1   9  10       16.72       14.90      5.00 o 
   2   9  10       13.14       14.76      5.13 o 
   3   9  10       10.22       13.80      4.55 o 
   6   9  10       10.09       13.33      6.07 o 
   7   9  10        0.21        0.53      3.53 o 
   2  10  10        7.14        4.05      5.30 o 
   3  10  10        3.08        1.48      5.50 o 
   6  10  10        3.94        2.72      6.01 o 
  -2  -7  11        1.52        0.03      3.13 o 
  -5  -6  11        2.23        1.70      4.28 o 
  -4  -6  11        5.73        5.74      4.11 o 
  -3  -6  11        8.64        3.99      2.83 o 
  -2  -6  11        3.81        2.77      2.61 o 
  -1  -6  11        3.92        4.54      3.01 o 
   0  -6  11        8.57        8.20      3.09 o 
   1  -6  11        6.20        6.47      3.10 o 
  -6  -5  11        3.04        4.34      4.23 o 
  -5  -5  11        8.73        8.79      4.17 o 
  -4  -5  11       11.13        5.71      3.84 o 
  -3  -5  11        1.05        0.29      3.55 o 
  -2  -5  11        4.48        3.73      2.48 o 
  -1  -5  11        6.84        7.83      2.50 o 
   0  -5  11        9.88        8.11      2.79 o 
   1  -5  11        0.58        1.44      2.74 o 
   2  -5  11        0.91        0.58      2.69 o 
   3  -5  11        1.69        0.01      3.06 o 
  -6  -4  11        7.09        6.89      3.18 o 
  -5  -4  11       18.93       20.58      4.49 o 
  -4  -4  11       11.55       10.80      3.77 o 
  -3  -4  11       17.71       14.41      3.34 o 
  -2  -4  11       19.36       12.09      3.54 o 
  -1  -4  11       27.64       25.70      3.17 o 
   0  -4  11       20.63       20.63      2.78 o 
   1  -4  11        2.90        1.90      2.44 o 
   2  -4  11       18.98       20.03      2.89 o 
   3  -4  11        2.39        1.12      2.76 o 
   4  -4  11        1.46        0.99      3.20 o 
  -6  -3  11        9.96        7.38      3.93 o 
  -5  -3  11       13.04        9.67      3.01 o 
  -4  -3  11       29.82       37.32      3.02 o 
  -3  -3  11      162.02      164.37      5.55 o 
  -2  -3  11        1.11        0.11      2.93 o 
  -1  -3  11      119.19      124.39      4.33 o 
   0  -3  11       47.50       55.84      9.27 o 
   1  -3  11       14.60       12.19      2.39 o 
   2  -3  11       17.73       17.55      3.15 o 
   3  -3  11        5.55        1.95      2.52 o 
   4  -3  11        0.01        0.57      2.76 o 
   5  -3  11        0.00        0.02      4.19 o 
  -7  -2  11        1.36        1.64      3.42 o 
  -6  -2  11        1.75        1.93      3.02 o 
  -5  -2  11       17.34       17.10      2.89 o 
  -4  -2  11       18.34       23.72      2.81 o 
  -3  -2  11       51.10       50.32      3.18 o 
  -2  -2  11       10.11       10.02      2.20 o 
  -1  -2  11       48.90       39.48      2.65 o 
   0  -2  11        4.88        3.00      1.90 o 
   1  -2  11       29.14       27.53      2.37 o 
   2  -2  11       28.51       30.28      3.00 o 
   3  -2  11        1.39        0.75      2.24 o 
   4  -2  11        0.95        0.91      2.45 o 
   5  -2  11        2.29        0.35      3.42 o 
   6  -2  11        2.27        2.03      4.41 o 
  -6  -1  11        0.06        0.69      3.19 o 
  -5  -1  11        6.42        6.73      2.81 o 
  -4  -1  11       36.37       31.70      3.03 o 
  -3  -1  11       27.20       24.57      5.53 o 
  -2  -1  11      184.08      182.45      5.64 o 
  -1  -1  11       32.96       37.27      2.76 o 
   0  -1  11       21.57       22.25      2.07 o 
   1  -1  11        8.44        8.36      1.75 o 
   2  -1  11       19.31       17.12      4.23 o 
   3  -1  11       41.25       43.26      2.91 o 
   4  -1  11        3.54        2.14      2.22 o 
   5  -1  11        1.07        0.05      3.57 o 
   6  -1  11        5.00        2.73      3.95 o 
  -6   0  11       42.91       46.49      4.10 o 
  -5   0  11       14.65       15.66      3.06 o 
  -4   0  11       52.06       63.33      4.83 o 
  -3   0  11       59.75       62.82      5.29 o 
  -2   0  11        5.00        6.42      2.15 o 
  -1   0  11       27.22       27.27      2.54 o 
   0   0  11        5.83        6.81      1.92 o 
   1   0  11       53.39       51.80      3.90 o 
   2   0  11       25.00       21.30      3.00 o 
   3   0  11        8.75        7.21      2.00 o 
   4   0  11        5.20        2.87      1.80 o 
   5   0  11        8.46        7.55      3.31 o 
   6   0  11        3.90        3.24      3.14 o 
   7   0  11        5.42        8.15      4.25 o 
  -6   1  11        7.43        7.80      3.33 o 
  -5   1  11       14.43       18.04      3.13 o 
  -4   1  11       10.02       12.80      2.59 o 
  -3   1  11       23.17       28.13      2.91 o 
  -2   1  11      164.59      174.59      6.87 o 
  -1   1  11       62.19       59.41      6.09 o 
   0   1  11        2.71        2.38      2.21 o 
   1   1  11       41.55       46.69      4.58 o 
   2   1  11        0.03        0.39      1.60 o 
   3   1  11      128.34      140.88      5.62 o 
   4   1  11       36.37       40.57      7.71 o 
   5   1  11        1.89        2.66      2.23 o 
   6   1  11        2.49        2.10      2.45 o 
   7   1  11        5.98        0.47      3.68 o 
  -6   2  11        2.81        3.04      3.35 o 
  -5   2  11       17.88       18.75      3.12 o 
  -4   2  11       10.77       11.46      2.78 o 
  -3   2  11       13.19       13.73      2.53 o 
  -2   2  11      236.83      245.96      6.79 o 
  -1   2  11      162.57      162.25      5.37 o 
   0   2  11        7.41        6.22      2.11 o 
   1   2  11       80.70       84.39      7.55 o 
   2   2  11        1.48        0.16      2.41 o 
   3   2  11       11.12       11.83      2.11 o 
   4   2  11       24.53       22.77      2.02 o 
   5   2  11        5.97        6.89      2.29 o 
   6   2  11       14.37       13.57      2.61 o 
   7   2  11        5.57       10.35      3.22 o 
   8   2  11        0.30        0.66      2.92 o 
  -5   3  11        3.31        1.77      2.92 o 
  -4   3  11       18.84       18.50      2.99 o 
  -3   3  11       50.80       40.30      4.26 o 
  -2   3  11       17.65       15.94      2.97 o 
  -1   3  11       43.04       45.60      4.42 o 
   0   3  11        8.65        5.98      2.14 o 
   1   3  11       12.99       13.73      2.15 o 
   2   3  11       45.03       53.50      3.83 o 
   3   3  11       11.20       10.44      2.48 o 
   4   3  11       34.44       32.57      2.26 o 
   5   3  11        4.41        2.14      2.57 o 
   6   3  11        3.17        3.33      2.35 o 
   7   3  11        0.75        1.28      2.39 o 
   8   3  11        0.54        0.02      3.09 o 
  -5   4  11        5.38        4.16      3.25 o 
  -4   4  11       16.45       11.58      3.02 o 
  -3   4  11       68.98       67.74      3.80 o 
  -2   4  11       90.81       90.52      3.92 o 
  -1   4  11       11.36        7.39      2.86 o 
   0   4  11       23.40       24.88      2.42 o 
   1   4  11        5.33        6.18      2.10 o 
   2   4  11       58.34       68.65      4.83 o 
   3   4  11       62.20       60.68      4.05 o 
   4   4  11       53.00       47.18      2.47 o 
   5   4  11       18.90       17.81      3.27 o 
   6   4  11       20.75       22.88      4.67 o 
   7   4  11        0.32        1.24      2.59 o 
   8   4  11        3.09        1.35      3.02 o 
  -4   5  11        3.89        1.69      3.16 o 
  -3   5  11        8.62        6.79      2.83 o 
  -2   5  11       21.90       17.10      2.84 o 
  -1   5  11        2.65        2.98      2.35 o 
   0   5  11       12.77       11.90      2.41 o 
   1   5  11       36.78       32.28      2.67 o 
   2   5  11        5.11        4.97      2.99 o 
   3   5  11       14.61       17.40      3.53 o 
   5   5  11       33.84       36.81      3.51 o 
   6   5  11        3.75        3.12      2.72 o 
   7   5  11        2.23        1.02      2.73 o 
   8   5  11        0.67        0.04      3.02 o 
  -3   6  11       14.81       10.82      3.24 o 
  -2   6  11       29.40       29.52      3.44 o 
  -1   6  11       20.10       13.86      2.83 o 
   0   6  11       42.23       37.56      2.97 o 
   1   6  11      106.69       98.43      8.39 o 
   2   6  11       24.88       30.72      3.87 o 
   3   6  11       23.01       26.94      3.59 o 
   6   6  11        5.65       11.16      3.00 o 
   7   6  11       17.91       17.80      3.25 o 
   8   6  11        5.58        2.60      3.11 o 
  -2   7  11       11.08        6.13      3.37 o 
  -1   7  11       14.13       15.55      3.28 o 
   0   7  11       33.77       34.56      3.27 o 
   1   7  11        1.92        0.11      2.46 o 
   2   7  11       85.02       94.46      6.07 o 
   3   7  11       59.61       64.91      5.10 o 
   6   7  11        8.09        8.76      5.74 o 
   7   7  11        5.18        4.68      3.40 o 
   8   7  11        7.62        4.17      3.20 o 
  -1   8  11       12.42       13.68      3.75 o 
   0   8  11       13.06       12.39      3.39 o 
   1   8  11       19.54       25.50      4.74 o 
   2   8  11       19.23       22.43      4.88 o 
   3   8  11        2.63        1.54      4.11 o 
   6   8  11        7.03        8.51      6.34 o 
   7   8  11       19.16       20.25      3.80 o 
   1   9  11       20.09       23.33      5.80 o 
   2   9  11       11.92       17.50      5.44 o 
   3   9  11       11.88       10.32      5.19 o 
   6   9  11        1.58        3.54      6.64 o 
  -3  -6  12        1.28        0.02      4.40 o 
  -2  -6  12        5.84        2.86      3.89 o 
  -1  -6  12        3.19        4.04      3.29 o 
  -5  -5  12       10.95       10.46      4.44 o 
  -4  -5  12        6.80       11.61      4.53 o 
  -3  -5  12        4.71        1.76      3.95 o 
  -2  -5  12        2.62        1.34      3.81 o 
  -1  -5  12        7.77        6.37      2.74 o 
   0  -5  12        3.22        3.07      2.99 o 
   1  -5  12        1.63        1.66      3.03 o 
  -5  -4  12        7.53       10.13      4.26 o 
  -4  -4  12        3.86        4.79      3.98 o 
  -3  -4  12        6.37        7.11      3.92 o 
  -2  -4  12        3.66        5.65      3.80 o 
  -1  -4  12        2.03        1.38      3.24 o 
   0  -4  12        5.62        5.30      2.66 o 
   1  -4  12       16.82       16.43      2.91 o 
   2  -4  12        8.71       10.89      3.12 o 
   3  -4  12        4.89        5.17      3.18 o 
  -6  -3  12       17.99       20.33      3.52 o 
  -5  -3  12        4.41        5.26      2.98 o 
  -4  -3  12       66.22       71.15      3.95 o 
  -3  -3  12        5.25        6.59      3.63 o 
  -2  -3  12       11.53        8.26      3.19 o 
  -1  -3  12       29.83       30.82      4.17 o 
   0  -3  12        9.17        9.19      3.66 o 
   1  -3  12       22.36       24.81      3.20 o 
   2  -3  12        0.28        3.11      2.65 o 
   3  -3  12        1.13        1.03      2.86 o 
   4  -3  12        2.55        3.43      3.01 o 
  -6  -2  12       10.51       10.91      3.52 o 
  -5  -2  12        6.08        5.26      3.06 o 
  -4  -2  12       20.44       19.39      3.11 o 
  -3  -2  12       46.11       42.61      3.23 o 
  -2  -2  12        0.62        1.26      2.38 o 
  -1  -2  12       62.21       66.00      4.91 o 
   0  -2  12       77.39       82.47      5.46 o 
   1  -2  12       18.36       18.96      2.47 o 
   2  -2  12        4.04        4.27      2.34 o 
   3  -2  12        5.47        4.53      2.53 o 
   4  -2  12        8.78        8.84      2.94 o 
   5  -2  12        0.31        2.42      4.25 o 
  -6  -1  12       10.98       12.25      3.52 o 
  -5  -1  12       10.46        9.64      3.10 o 
  -4  -1  12       17.60       18.92      3.02 o 
  -3  -1  12       43.26       47.37      3.33 o 
  -2  -1  12       52.71       53.11      3.27 o 
  -1  -1  12       28.59       29.67      2.99 o 
   0  -1  12       46.78       40.61      2.94 o 
   1  -1  12        9.16       12.18      3.13 o 
   2  -1  12        5.68        6.38      2.23 o 
   3  -1  12       20.00       19.80      2.49 o 
   4  -1  12       14.83       14.84      2.73 o 
   5  -1  12        1.61        1.17      3.86 o 
   6  -1  12        0.23        0.01      3.75 o 
  -6   0  12        3.61        4.94      3.56 o 
  -5   0  12       20.29       17.80      3.40 o 
  -4   0  12       22.44       26.40      3.25 o 
  -3   0  12       11.29        9.31      2.65 o 
  -2   0  12       97.19       96.37      4.02 o 
  -1   0  12       48.10       49.62      3.12 o 
   0   0  12        4.58        3.20      2.72 o 
   1   0  12       15.94       12.96      3.14 o 
   2   0  12        5.89        4.59      2.98 o 
   3   0  12        6.92       10.60      2.19 o 
   4   0  12        8.04        6.48      2.39 o 
   5   0  12        1.08        2.10      3.51 o 
   6   0  12        1.43        2.07      3.86 o 
  -5   1  12        3.34        2.62      3.17 o 
  -4   1  12       58.03       64.96      4.02 o 
  -3   1  12        2.29        1.50      2.57 o 
  -2   1  12       26.49       29.00      4.09 o 
  -1   1  12       30.33       31.08      5.89 o 
   0   1  12        0.77        1.01      2.14 o 
   1   1  12        5.90        6.01      2.56 o 
   2   1  12        7.02        5.29      2.90 o 
   3   1  12       17.39       19.23      2.23 o 
   4   1  12        0.88        0.16      2.17 o 
   5   1  12       10.56        9.87      2.65 o 
   6   1  12        1.37        0.01      3.54 o 
   7   1  12        0.82        2.84      4.14 o 
  -5   2  12       13.84       11.86      3.46 o 
  -4   2  12        0.16        0.03      2.86 o 
  -3   2  12       61.45       59.48      5.71 o 
  -2   2  12       36.51       39.45      5.29 o 
  -1   2  12       60.41       67.99      3.51 o 
   0   2  12       36.80       37.90      2.90 o 
   1   2  12       59.03       56.73      3.03 o 
   2   2  12       12.27       10.13      2.96 o 
   3   2  12        6.23        9.83      3.16 o 
   4   2  12       12.07       14.56      2.83 o 
   5   2  12       18.93       22.23      8.26 o 
   6   2  12        3.79        4.27      2.67 o 
   7   2  12        1.21        2.15      3.04 o 
  -5   3  12       29.44       37.05      3.85 o 
  -4   3  12       14.14       13.93      3.13 o 
  -3   3  12       68.76       65.08      3.91 o 
  -2   3  12       21.46       21.28      2.91 o 
  -1   3  12        4.08        3.41      2.36 o 
   0   3  12       97.85       99.61      7.00 o 
   1   3  12       13.70       12.88      2.45 o 
   2   3  12        9.35        8.13      3.07 o 
   3   3  12        7.63        6.95      2.95 o 
   4   3  12        9.97        9.92      3.14 o 
   5   3  12        4.28        4.50      3.01 o 
   6   3  12        6.34        5.91      2.75 o 
   7   3  12       13.15       15.34      3.15 o 
  -4   4  12       38.00       34.34      3.71 o 
  -3   4  12       17.62       19.41      4.90 o 
  -2   4  12        5.35        5.24      2.56 o 
  -1   4  12      106.17       95.88      4.33 o 
   0   4  12       44.59       48.55      3.15 o 
   1   4  12        1.58        0.84      2.28 o 
   2   4  12       57.20       51.42      4.50 o 
   3   4  12        9.93        7.81      3.22 o 
   6   4  12        0.88        0.73      2.66 o 
   7   4  12        2.49        0.91      2.86 o 
   8   4  12        3.62        2.36      3.24 o 
  -3   5  12        7.77        6.33      2.94 o 
  -2   5  12       10.37        5.72      2.85 o 
  -1   5  12        1.77        1.78      2.52 o 
   0   5  12        5.97        5.90      2.50 o 
   1   5  12       46.76       40.77      8.09 o 
   2   5  12       13.74       11.99      3.43 o 
   3   5  12       23.27       20.61      3.96 o 
   6   5  12       22.44       27.41      3.21 o 
   7   5  12        1.91        2.37      3.04 o 
   8   5  12        6.10        7.16      3.58 o 
  -2   6  12       25.34       21.12      3.47 o 
  -1   6  12        4.23        0.86      2.82 o 
   0   6  12        9.04        6.01      2.76 o 
   1   6  12        6.77        4.93      2.64 o 
   2   6  12        0.59        0.55      3.51 o 
   3   6  12       10.84        9.44      3.54 o 
   6   6  12        7.01        9.98      6.07 o 
   7   6  12        2.03        1.05      3.03 o 
   8   6  12        2.78        1.34      3.49 o 
  -1   7  12        6.77        3.90      3.22 o 
   0   7  12        1.69        0.89      2.99 o 
   1   7  12        3.09        0.08      3.87 o 
   2   7  12       49.54       47.38      5.22 o 
   3   7  12        1.11        0.24      3.89 o 
   7   7  12        6.27        9.92      5.78 o 
   0   8  12       13.13        9.25      3.65 o 
   1   8  12        6.34        6.09      4.47 o 
   2   8  12       23.09       15.25      4.61 o 
   3   8  12        0.87        1.59      4.13 o 
   7   8  12        3.27        5.78      7.10 o 
   2   9  12        1.02        1.72      5.03 o 
   3   9  12        3.65        1.10      5.27 o 
  -2  -5  13        1.63        2.47      4.35 o 
  -1  -5  13        2.41        1.20      4.41 o 
  -4  -4  13        0.87        1.91      4.43 o 
  -3  -4  13        3.76        0.78      4.08 o 
  -2  -4  13        9.44        4.08      4.02 o 
  -1  -4  13        1.93        0.28      3.95 o 
   0  -4  13        2.25        3.05      4.29 o 
   1  -4  13        7.93        5.57      3.02 o 
   2  -4  13        4.20        1.30      3.18 o 
  -5  -3  13        5.75        2.32      4.43 o 
  -4  -3  13       12.65        8.90      4.26 o 
  -3  -3  13        0.34        0.13      3.81 o 
  -2  -3  13       18.25       19.64      4.26 o 
  -1  -3  13        1.17        1.30      3.80 o 
   0  -3  13        1.44        0.03      3.73 o 
   1  -3  13        0.58        0.27      3.92 o 
   2  -3  13        9.99        9.44      6.77 o 
   3  -3  13        3.85        2.40      3.22 o 
  -5  -2  13        1.39        1.65      3.28 o 
  -4  -2  13       10.00        9.40      3.08 o 
  -3  -2  13        3.22        4.42      2.75 o 
  -2  -2  13       14.50       17.30      3.74 o 
  -1  -2  13        7.82        4.62      3.51 o 
   0  -2  13        2.06        3.31      3.51 o 
   1  -2  13       15.46        8.96      3.75 o 
   2  -2  13        5.37        5.02      2.74 o 
   3  -2  13        8.10        3.90      2.82 o 
   4  -2  13        1.26        2.24      3.01 o 
  -5  -1  13        7.03        6.21      3.41 o 
  -4  -1  13       22.82       25.01      7.81 o 
  -3  -1  13       18.86       20.13      3.02 o 
  -2  -1  13        6.42        7.08      2.74 o 
  -1  -1  13       12.68       14.33      3.48 o 
   0  -1  13        6.49        6.62      2.65 o 
   1  -1  13        2.38        1.41      3.40 o 
   2  -1  13        6.66        1.65      3.45 o 
   3  -1  13        1.62        0.96      2.55 o 
   4  -1  13        1.52        1.58      2.78 o 
   5  -1  13        3.47        2.11      4.13 o 
  -5   0  13       17.77       18.84      3.64 o 
  -4   0  13        3.25        3.53      3.48 o 
  -3   0  13       10.78       10.22      2.86 o 
  -2   0  13       10.19       14.85      3.88 o 
  -1   0  13        1.07        1.20      2.45 o 
   0   0  13       11.43       14.11      2.62 o 
   1   0  13       19.11       15.60      3.54 o 
   2   0  13       10.24       11.40      3.75 o 
   3   0  13        9.12        1.56      3.33 o 
   4   0  13        9.90       10.42      2.81 o 
   5   0  13        6.52        5.83      3.96 o 
   6   0  13        0.09        0.00      4.13 o 
  -5   1  13        0.24        0.01      3.45 o 
  -4   1  13       22.58       24.33      3.56 o 
  -3   1  13        2.22        4.61      2.86 o 
  -2   1  13        5.54        3.53      2.71 o 
  -1   1  13       37.13       45.45      3.31 o 
   0   1  13       32.57       30.38      3.01 o 
   1   1  13       12.77        9.43      3.36 o 
   2   1  13        2.44        0.72      3.31 o 
   3   1  13        1.27        1.41      3.11 o 
   4   1  13        7.14        8.02      2.49 o 
   5   1  13       11.27        9.11      3.69 o 
   6   1  13        1.81        3.93      3.96 o 
  -4   2  13        1.33        1.44      2.99 o 
  -3   2  13        1.89        1.78      2.87 o 
  -2   2  13       20.46       23.13      3.18 o 
  -1   2  13       53.43       54.65      3.64 o 
   0   2  13       89.71       93.41      4.16 o 
   1   2  13        2.39        5.19      2.42 o 
   2   2  13       34.45       37.83      4.10 o 
   3   2  13        2.07        0.90      3.34 o 
   5   2  13        5.11        2.70      2.89 o 
   6   2  13        0.78        0.05      2.93 o 
  -4   3  13        3.99        1.39      3.05 o 
  -3   3  13        1.16        0.15      2.89 o 
  -2   3  13        0.37        0.36      2.78 o 
  -1   3  13        4.68        3.04      2.49 o 
   0   3  13       11.56        7.76      2.69 o 
   1   3  13       29.11       26.72      2.95 o 
   2   3  13        2.77        0.16      3.24 o 
   3   3  13        5.24        2.86      3.42 o 
   6   3  13        1.82        4.44      2.91 o 
   7   3  13        2.19        1.46      3.17 o 
  -3   4  13       22.19       20.77      3.43 o 
  -2   4  13        3.31        2.64      2.90 o 
  -1   4  13       51.64       51.89      8.49 o 
   0   4  13       17.82       17.33      2.87 o 
   1   4  13       57.69       62.42      3.57 o 
   2   4  13       19.32       19.60      3.92 o 
   3   4  13        2.58        1.61      3.39 o 
   6   4  13        2.30        0.06      5.66 o 
   7   4  13        0.34        1.25      3.22 o 
  -2   5  13        0.18        0.00      2.92 o 
  -1   5  13        1.59        2.48      2.75 o 
   0   5  13       33.01       32.42      4.80 o 
   1   5  13       21.49       22.06      6.90 o 
   2   5  13       45.36       44.55      4.97 o 
   3   5  13       14.95       12.75      3.93 o 
   6   5  13        1.44        0.05      6.29 o 
   7   5  13        7.01        5.83      3.39 o 
  -1   6  13       29.81       28.00      7.61 o 
   0   6  13        5.37        2.76      2.73 o 
   1   6  13        1.69        2.62      2.92 o 
   2   6  13        6.64        6.61      3.92 o 
   3   6  13        4.44        4.34      3.92 o 
   7   6  13        0.86        2.47      6.83 o 
   0   7  13        4.28        1.03      3.26 o 
   1   7  13        4.77        5.11      4.22 o 
   2   7  13        6.46        5.77      4.16 o 
   3   7  13        7.61        7.22      4.52 o 
   2   8  13       13.20       14.20      5.01 o 
   3   8  13        1.58        1.06      4.56 o 
  -3  -3  14        6.07        8.57      4.56 o 
  -2  -3  14       14.33       20.27      4.70 o 
  -1  -3  14        4.59        4.08      3.84 o 
   0  -3  14       12.88       14.55      4.62 o 
   1  -3  14        1.72        0.33      4.34 o 
   2  -3  14        1.26        1.16      4.61 o 
  -4  -2  14        0.06        0.38      3.15 o 
  -3  -2  14        0.15        0.01      4.05 o 
  -2  -2  14       30.54       41.36      5.04 o 
  -1  -2  14        6.22        5.63      4.16 o 
   0  -2  14        2.16        1.04      4.04 o 
   1  -2  14        2.17        0.03      3.92 o 
   2  -2  14        9.51       13.84      4.83 o 
   3  -2  14        6.61        6.64      4.94 o 
  -4  -1  14        3.89        2.78      3.39 o 
  -3  -1  14        0.50        0.09      3.03 o 
  -2  -1  14        0.13        2.21      2.87 o 
  -1  -1  14        2.05        2.42      2.92 o 
   0  -1  14        2.53        0.03      3.67 o 
   1  -1  14        1.27        0.01      3.72 o 
   2  -1  14        0.66        1.32      3.90 o 
   3  -1  14        1.99        2.10      3.92 o 
   4  -1  14        3.40        2.02      3.06 o 
  -4   0  14        7.40        3.81      3.24 o 
  -3   0  14       19.47       18.62      3.41 o 
  -2   0  14        7.18        3.83      3.24 o 
  -1   0  14        1.51        1.45      2.81 o 
   0   0  14        4.54        3.27      2.77 o 
   1   0  14        3.61        2.40      3.48 o 
   2   0  14        4.15        0.02      3.63 o 
   3   0  14        5.61        2.47      3.87 o 
   5   0  14        0.21        1.54      4.02 o 
  -4   1  14        8.41        8.21      3.51 o 
  -3   1  14       22.29       23.45      3.53 o 
  -2   1  14       17.91       19.53      4.80 o 
  -1   1  14        4.25        3.46      2.83 o 
   0   1  14        3.11        1.05      2.65 o 
   1   1  14        2.39        1.53      3.58 o 
   2   1  14        4.85        4.14      3.87 o 
   3   1  14        1.72        0.04      3.86 o 
  -3   2  14        7.11        2.79      3.26 o 
  -2   2  14        5.70        3.14      2.86 o 
  -1   2  14       28.20       27.02      3.28 o 
   0   2  14        4.63        5.62      2.81 o 
   1   2  14       20.52       21.41      4.08 o 
   2   2  14       25.86       29.37      4.23 o 
   3   2  14        1.91        1.07      3.73 o 
   5   2  14        4.20        6.84      6.19 o 
   6   2  14        2.47        1.87      3.30 o 
  -3   3  14        2.64        1.17      3.22 o 
  -2   3  14       18.50       15.73      3.13 o 
  -1   3  14        3.88        7.30      3.08 o 
   0   3  14       24.41       24.73      3.60 o 
   1   3  14       12.15        7.71      2.89 o 
   2   3  14        3.75        1.85      3.52 o 
   3   3  14        4.97        5.09      3.95 o 
   6   3  14        1.41        0.03      5.98 o 
  -2   4  14       14.70        9.19      4.30 o 
  -1   4  14        8.03        9.19      3.72 o 
   0   4  14        6.61        3.86      2.96 o 
   1   4  14       23.03       19.62      4.53 o 
   2   4  14       11.90       17.68      4.59 o 
   3   4  14        4.80        3.34      3.74 o 
   6   4  14        0.93        1.98      6.68 o 
  -1   5  14       14.50       16.03      3.92 o 
   0   5  14       22.12       24.55      3.41 o 
   1   5  14        1.98        1.12      2.81 o 
   2   5  14        4.56        7.96      4.32 o 
   3   5  14        2.47        0.20      4.04 o 
   6   5  14        2.89        4.34      7.59 o 
   0   6  14        3.06        1.58      3.09 o 
   1   6  14        1.47        0.06      4.29 o 
   2   6  14       17.35       13.00      4.83 o 
   3   6  14        6.34        5.38      4.88 o 
   1   7  14        0.28        0.76      4.88 o 
   2   7  14        2.14        0.02      4.53 o 
   3   7  14       11.28        6.99      5.16 o 
  -1  -2  15        5.02        5.32      4.58 o 
   0  -2  15        5.13        6.42      4.53 o 
   1  -2  15        0.69        2.78      4.55 o 
  -2  -1  15        1.53        1.17      3.29 o 
  -1  -1  15       12.81       18.60      4.71 o 
   0  -1  15        0.66        2.66      4.19 o 
   1  -1  15        8.95       13.73      4.89 o 
   2  -1  15        1.53        0.38      4.41 o 
  -2   0  15        3.44        5.42      3.42 o 
  -1   0  15        0.64        0.90      3.17 o 
   0   0  15        1.57        1.54      3.04 o 
   1   0  15        0.07        0.00      3.92 o 
   2   0  15        2.01        1.27      4.47 o 
   3   0  15        1.63        0.92      4.68 o 
  -2   1  15        4.68        4.06      3.25 o 
  -1   1  15        0.92        0.04      3.18 o 
   0   1  15        1.88        3.38      3.05 o 
   1   1  15        1.82        3.45      3.81 o 
   2   1  15        2.25        4.30      4.26 o 
   3   1  15        2.86        0.01      4.44 o 
  -2   2  15        2.16        1.18      3.30 o 
  -1   2  15        3.40        1.80      3.16 o 
   0   2  15       16.42       14.66      3.26 o 
   1   2  15        9.38        6.47      4.04 o 
   2   2  15        4.07        3.09      4.32 o 
   3   2  15        4.59        2.73      3.90 o 
  -2   3  15        7.33        6.89      3.57 o 
  -1   3  15        1.69        4.67      3.36 o 
   0   3  15        2.86        2.82      3.19 o 
   1   3  15        0.95        2.77      4.11 o 
   2   3  15        0.17        0.00      4.01 o 
   3   3  15        7.56        6.07      4.46 o 
  -1   4  15        1.12        0.21      3.36 o 
   0   4  15       22.76       25.61      3.67 o 
   1   4  15        1.23        3.26      4.47 o 
   2   4  15       17.11       14.79      4.61 o 
   3   4  15       16.79       10.65      4.38 o 
   0   5  15        1.60        0.58      3.38 o 
   1   5  15        4.37        3.97      4.74 o 
   2   5  15        5.56        5.96      4.67 o 
   3   5  15        6.40        3.65      4.70 o 
   2   6  15       13.25       11.02      5.04 o 
   0   1  16        2.61        3.30      3.45 o 
   1   1  16        0.24        0.28      4.34 o 
   2   1  16        2.98        1.57      4.44 o 
   0   2  16        3.56        3.24      3.63 o 
   1   2  16        1.14        0.93      4.73 o 
   2   2  16        0.39        0.00      4.32 o 
   1   3  16        7.33        6.88      4.76 o 
   2   3  16        8.77        7.88      4.58 o 
   3   3  16        4.86        2.12      4.91 o 
   2   4  16        2.08        6.03      5.19 o 
                                                 
